# Supplementary material for: Vaccination of Calves with the Mycobacterium bovis BCG Strain Induces Protection against Bovine Tuberculosis in Dairy Herds under a Natural Transmission Setting
Source: Animals (Basel). 2022 Apr 22;12(9):1083. doi: 10.3390/ani12091083 (PMC9102018; doi:10.3390/ani12091083)
Supplement: Supplementary file 1 [file animals-12-01083-s001.zip]

Archive with 2 entries (2 files):
- animals-1613848-supplementary.pdf
- Table S2.xlsx
