# Supplementary material for: Vaccination of Calves with the Mycobacterium bovis BCG Strain Induces Protection against Bovine Tuberculosis in Dairy Herds under a Natural Transmission Setting
Source: Animals (Basel). 2022 Apr 22;12(9):1083. doi: 10.3390/ani12091083 (PMC9102018; doi:10.3390/ani12091083)
Supplement: Supplementary file 1 [file animals-12-01083-s001.zip › Table S2.xlsx]

## Sheet: Results
Table S2. Interferon gamma release assay (IGRA) results at 6, 12 and 18 months post-inoculation, using PPDB, PPDA, ESAT-6/CFP-10 and Rv3615c antigens. The OD450 nm values of the PBS controls were already subtracted from the OD450 nm values of antigens.
			6 months					12 months					18 months
ID	Farm 1	Group	PPDB-PPDA	PPDB	ESAT-6/CFP-10	Rv3615	Result	PPDB-PPDA	PPDB	ESAT-6/CFP-10	Rv3615	Result	PPDB-PPDA	PPDB	ESAT-6/CFP-10	Rv3615	Result
1	H1	BCG	-0.087	0.165	0.012	0.003	-	0.374	0.771	-0.01	-0.015	-
2	H1	BCG	-0.045	0.281	0.001	0.002	-	0.315	0.529	0.019	-0.015	-	0.059	0.046	-0.066	-0.068	-
3	H1	BCG	-0.052	0.035	0.005	0.003	-	0.026	0.055	0.003	-0.001	-	0.044	0.031	-0.016	-0.03	-
4	H1	Control	-0.012	0.038	0.005	0	-	-0.06	0.27	0.065	-0.018	-	0.103	0.255	-0.159	-0.03	-
5	H1	BCG	-0.036	0.179	-0.021	-0.025	-	0.242	0.378	0.011	0.006	-	0.299	0.25	-0.096	-0.056	-
6	H1	BCG	-0.086	0.078	0.013	0	-	0.023	0.117	0.058	0.007	-	1377	1473	0.225	0.179	POS
7	H1	Control	-0.025	0.289	0.005	0.003	-	-0.029	0.215	0.029	-0.002	-	-0.005	0.086	0.019	0.004	-
8	H1	BCG	-0.089	0.081	0.008	-0.005	-	0.033	0.066	-0.001	-0.007	-	0.045	0.155	0.022	0.017	-
9	H1	Control	-0.072	0.203	0.011	0.007	-	-1146	0.71	0.082	-0.021	-	-0.154	0.048	0.012	0.006	-
10	H1	Control	-0.142	0.304	0.011	0.007	-	0	0.035	-0.002	0.009	-	-0.072	0.059	0.002	0.003	-
11	H1	BCG	0.043	0.219	0.016	0.007	-	-0.201	0.474	0.082	0.073	-	0.022	0.084	-0.001	-0.004	-
12	H1	BCG	-0.176	0.154	0.011	-0.006	-	0.018	0.127	-0.001	-0.003	-	-0.04	0.064	0.011	0.813	POS
13	H1	Control	0.003	0.012	-0.009	-0.001	-	-0.082	0.034	0.041	0.016	-	0.048	0.133	0.036	1506	POS
14	H1	Control	0.003	0.03	0.01	0.003	-	0.037	0.104	-0.001	0	-	1.33	2847	1069	2501	POS
15	H1	BCG	-0.12	0.113	0.003	0.003	-	-0.052	0.014	0.034	0.008	-	-0.127	0.085	1093	-0.003	POS
16	H1	Control	0.269	0.282	0.007	0.004	-	0	0.089	0.012	0.012	-	0.022	0.065	-0.015	-0.01	-
17	H1	BCG	-0.334	0.439	0.021	0.006	-	0.221	0.415	0.016	0.003	-	-0.193	0.05	0.068	0.012	-
18	H1	Control	0.016	0.025	0.011	-0.004	-	-1135	1374	0.093	0.058	-	1.56	1331	-0.361	-0.382	-
19	H1	Control	-0.003	0.027	0.015	0.02	-	-0.296	0.029	0.021	-0.031	-	0.542	0.401	0.016	0.123	POS
20	H1	Control	-0.003	0.008	0.003	-0.003	-	-1638	0.568	-0.012	-0.018	-	-0.103	0.06	0.006	0.003	-
21	H1	BCG	0.021	0.031	-0.003	0.005	-	-1025	0.266	-0.007	-0.01	-	-0.068	0.091	0.005	0.001	-
22	H1	BCG	0.068	0.097	0	-0.002	-	0.468	0.546	0.023	0.009	-	0.056	0.409	0.034	0.043	-
23	H1	BCG	-0.015	0.028	0.001	0.009	-	-0.064	0.161	0.042	0.006	-	-0.022	0.087	0.031	0.006	-
24	H1	Control	0.003	0.006	0.013	0.011	-	0.297	0.574	0.056	0.015	-	0.832	1189	0.048	0.052	-
25	H1	Control	0.009	-0.006	-0.007	-0.013	-	-0.086	0.09	0.054	-0.006	-	-0.201	0.182	0.037	0.006	-
26	H1	BCG	0.006	0.014	0	-0.001	-	0.048	0.116	0.135	0.009	POS
27	H1	BCG	-0.013	-0.003	-0.024	-0.002	-	0.077	0.218	0.03	-0.002	-	-0.019	0.14	0.028	0.005	-
28	H1	Control	0.02	0.037	-0.007	-0.004	-	0.005	0.06	-0.002	-0.022	-	0.09	0.239	0.092	0.035	-
29	H1	BCG	-0.065	0.035	-0.001	-0.001	-	0.414	1033	0.024	0.021	-	0.007	0.054	0.034	0.005	-
30	H1	Control	-0.01	0.01	-0.003	-0.004	-	0.467	0.563	-0.018	0.051	-	0.061	0.174	0.035	0.012	-
31	H1	Control	0.012	0.022	0.001	-0.002	-	-1253	0.837	-0.006	0.002	-	-0.538	0.252	0.051	0.016	-
32	H1	BCG	0	-0.005	-0.009	-0.004	-	2866	3358	0.012	0.038	-	0.445	0.652	0.238	0.1	POS
33	H1	Control	0.015	0.024	0.001	0.003	-	-0.244	0.409	0.026	0.002	-	-0.389	0.154	0.025	0.015	-
34	H1	BCG	-0.01	0.068	0.013	0.001	-	0.49	0.638	0.008	-0.004	-	-0.001	0.493	0.05	0.012	-
35	H1	Control	0.02	0.054	0.001	0.002	-	0.038	0.051	0.005	0	-	0.004	0.054	-0.001	0	-
36	H1	BCG	0.018	0.023	0.001	0.002	-	0.579	1041	0.013	0.002	-	0.007	0.898	0.103	0.026	POS
37	H1	Control	0.013	0.007	-0.004	-0.005	-	-0.252	0.727	0.045	-0.001	-	-0.06	0.064	0.013	0.002	-
38	H1	Control	-0.004	0.011	-0.001	-0.004	-	0.008	3077	0.011	0.233	POS
39	H1	Control	-0.472	0.16	0.009	0.005	-	0.306	0.402	0	0.025	-	0.148	0.54	0.006	0.011	-
40	H1	BCG	-0.079	0.176	0.008	0.005	-	0.023	0.109	0.013	-0.007	-	-0.208	0.097	0.01	0.006	-
41	H1	Control	-1139	0.346	0.006	-0.002	-	-0.816	0.21	0.004	-0.011	-	-0.286	0.138	0.316	0.002	POS
42	H1	BCG	-0.004	0.152	0.008	0.004	-	-0.181	0.18	0.051	0.001	-	0.022	0.334	0.02	0.028	-
43	H1	Control	-0.36	0.601	0.008	0.002	-	-0.002	0.018	0.002	0.003	-	-0.002	0.018	0.002	0.003	-
44	H1	Control	0.027	0.078	0.002	0	-	-0.024	0.082	0.021	-0.003	-	-0.053	0.034	0.005	0.003	-
45	H1	BCG	0.126	0.129	0.029	0.027	-	-0.034	0.08	0.018	-0.004	-	-0.496	0.367	-0.105	-0.041	-
46	H1	BCG	0.108	0.245	0.011	0.001	-	0.044	0.064	0.01	0.002	-	0.109	0.45	0.028	0.029	-
47	H1	BCG	-0.371	0.349	0.005	0.002	-	0.565	0.89	0.012	0.024	-	-0.391	1366	-0.006	0.045	-
48	H1	Control	1061	2856	3263	3443	POS
49	H1	Control	-0.271	0.263	0.028	0.012	-	-0.021	0.099	0.004	0.005	-	-0.523	0.391	-0.004	-0.012	-
50	H1	BCG	0.061	0.367	0.008	0.002	-	-0.013	0.127	0.032	0.009	-	-0.08	-0.085	-0.107	-0.083	-
51	H1	Control	0.576	0.54	0.045	0.016	-	-0.405	0.249	0.006	-0.003	-	-1217	0.632	0.024	0.013	-
52	H1	BCG	0.038	0.115	0.002	-0.002	-	-0.005	0.244	0.075	0.017	-	-0.007	0.537	0.023	0.017	-
53	H1	BCG	0.614	0.567	0.008	-0.002	-	0.53	1458	0.077	0.023	-	-0.956	1015	0.027	-0.021	-
54	H1	Control	0.026	0.018	-0.033	-0.025	-	-0.427	0.423	0.031	0.016	-	-0.374	-2589	-2672	-2719	-
55	H1	Control	-0.002	-0.011	-0.009	-0.006	-	-0.054	0.04	-0.001	-0.004	-	-0.246	-3038	-3162	-3198	-
56	H1	Control	0	-0.012	-0.007	-0.004	-	-0.163	0.063	-0.007	-0.003	-	-0.102	-0.797	-1035	-1072	-
57	H1	Control	-0.003	-0.018	-0.015	-0.008	-	-0.159	0.255	0.051	0.079	-	-0.077	0.105	-0.07	-0.084	-
58	H1	Control	0.005	-0.009	0.005	-0.01	-	-0.061	0.014	-0.003	-0.005	-	-0.112	-0.315	-0.401	-0.421	-
59	H1	BCG	0.026	0.018	-0.033	-0.025	-	-0.107	0.018	0.001	0.002	-	0.139	-2438	-2898	-2903	-
60	H1	BCG	0.005	-0.005	-0.009	-0.005	-	-0.304	0.022	0.006	0.001	-	-0.034	-1704	-1782	-1798	-
61	H1	BCG	-0.017	-0.003	-0.01	-0.009	-	-0.18	0.03	0.005	-0.003	-	0.017	0.132	-0.108	-0.108	-
62	H1	BCG	-0.003	-0.018	-0.021	-0.01	-	-0.143	0.05	0.001	0	-	-0.224	1092	0.02	0.018	-
63	H1	BCG	-0.02	-0.11	-0.096	-0.06	-	-0.04	0.046	0.006	0.005	-	0.594	3408	0.052	0.005	-
64	H1	Control	-0.002	-0.024	-0.017	-0.01	-	-0.123	0.047	0.011	0.006	-	-0.15	0.108	0.053	0.027	-
65	H1	BCG	0.001	-0.011	-0.015	-0.011	-	-0.229	0.082	0.013	0.01	-	0.362	0.521	-0.132	-0.135	-
66	H1	Control	0.171	0.265	0.02	-0.045	-	-0.28	0.198	0.01	0.004	-
67	H1	BCG	0.1	0.137	0.006	-0.009	-	-0.056	0.019	0.001	0.001	-	-0.027	0.12	0.006	0.001	-
68	H1	Control	1898	1955	0.011	0.002	-	-1368	0.935	0.031	0.027	-	0.019	0.061	0.048	0.008	-
69	H1	Control	0.013	0.081	-0.007	-0.008	-	0.02	0.076	-0.007	-0.004	-	-0.013	0.033	0.069	0.016	-
70	H1	BCG	0.048	0.075	0.041	0.017	-	-0.255	0.237	0.005	0	-	0.102	0.179	0.069	0.018	-
71	H1	BCG	0.028	0.025	0.019	-0.01	-	-0.155	0.176	-0.003	-0.003	-	0.069	0.156	0.147	0.027	POS
72	H1	BCG	0.031	0.037	0	-0.015	-	0.03	0.054	0.002	0	-	0.272	0.41	0.022	0.016	-
73	H1	BCG	0.005	0.014	0.097	0.014	-	0.056	0.319	0.007	0.001	-	0.03	0.095	0.004	-0.003	-
74	H1	Control	0.013	0.02	0.031	-0.002	-	-0.241	0.147	-0.011	0.009	-	-0.047	0.169	0.007	-0.002	-
75	H1	Control	-0.009	0.011	0.621	0.044	POS
76	H1	BCG	0.007	0.002	0.093	-0.01	-	-0.034	0.104	-0.011	-0.012	-	0.127	0.335	0.004	0.005	-
77	H1	BCG	0.013	0.006	0.091	0.028	-	0.186	0.349	0.024	0.021	-	0.074	0.131	0.003	-0.005	-
78	H1	Control	-0.01	-0.032	0.077	-0.005	-	-0.212	0.073	0.003	0.002	-	-0.057	0.168	-0.066	-0.003	-
79	H1	Control	0.006	-0.054	0.002	-0.047	-	-1265	0.569	0.118	0.103	POS
80	H1	BCG	-0.025	-0.06	-0.015	-0.005	-	-0.026	0.285	0.003	0.001	-	0.067	0.152	0.004	0.004	-
81	H1	Control	0.079	0.126	-0.013	0.01	-	-1439	1028	0.032	0.003	-	0.181	0.552	0.075	-0.024	-
82	H1	Control	0.02	-0.004	-0.039	0.008	-	2385	2899	0.786	0.177	POS
83	H1	BCG	0.176	0.309	0.018	0.037	-	-0.592	2265	0.046	0.001	-	-0.018	0.115	0.031	0.009	-
84	H1	BCG	-0.022	-0.091	-0.07	-0.004	-	0.099	1.24	0.045	-0.003	-	-0.027	0.18	0.02	0.007	-
85	H1	Control	0.012	0.019	0.031	-0.01	-	-0.53	0.944	0.071	0.006	-	-0.278	0.104	0.017	0	-
86	H1	BCG	-0.096	0.026	0.009	0.004	-	-1161	2027	0.075	0.021	-	-0.343	0.335	-0.004	-0.002	-
87	H1	Control	-0.028	0	0.028	0.009	-	-0.674	2698	0.078	0.013	-
88	H1	BCG	-0.168	0.028	0.012	0	-	-1094	2058	0.162	0.021	POS
89	H1	Control	-0.038	0.001	-0.003	-0.025	-	-1712	1223	-0.129	-0.166	-
90	H1	BCG	-0.011	0.002	0.013	0.002	-	0.017	1072	0.101	0.028	POS
91	H1	Control	-0.04	0.016	0.036	0.007	-	-1003	2.26	0.074	0.021	-	-0.054	-0.028	-0.024	0.059	-
92	H1	BCG	0.001	0.061	0.009	-0.004	-	0.367	0.401	-0.194	0.078	-	0.043	0.142	0.018	0.003	-
93	H1	Control	-0.003	0	0.046	0.001	-	-0.902	0.7	0.145	0.023	POS
94	H1	BCG	-0.014	-0.015	-0.015	-0.016	-	-1546	1698	-0.014	0.081	-	-0.024	0.034	0.004	-0.004	-
95	H1	Control	-0.041	-0.01	-0.004	-0.001	-	-1317	0.001	-0.02	0.004	-	-0.741	0.484	0.005	0.001	-
96	H1	BCG	-0.083	0.044	0	-0.006	-	-0.991	1.5	0.059	-0.002	-	-0.601	0.221	0.043	0.001	-
97	H1	Control	-0.01	-0.023	-0.021	0.004	-	-0.973	0.069	-0.082	-0.067	-	-0.104	0.007	0.001	-0.001	-
98	H1	BCG	-0.012	0.005	-0.023	-0.008	-	-0.02	0.45	0.002	0.014	-	-0.11	0.214	0.001	0.002	-
99	H1	Control	-0.017	0.003	0.001	0.004	-	-0.332	0.104	0.006	0.004	-	-0.147	0.038	0.003	-0.002	-
100	H1	BCG	0.005	0.072	0.027	0.007	-	-1809	2071	0.039	0.09	-	-0.546	1074	0.002	-0.005	-
101	H1	Control	0.007	0.006	0.008	-0.002	-	0.07	0.147	0.015	0.028	-
102	H1	BCG	-0.501	0.007	-0.009	-0.002	-	-0.597	1506	0.099	0.047	-	-0.239	0.757	0.062	-0.001	-
103	H1	BCG	0.016	0.054	0.022	0	-	0.068	0.136	0.013	0.005	-	0.012	0.039	0.016	0.004	-
104	H1	BCG	0.036	0.043	-0.006	0.004	-	-0.176	1211	0.015	0.004	-	-0.016	0.054	0.028	0.003	-
105	H1	Control	-0.013	0.013	0.016	0.003	-	-0.379	1855	0.047	0.011	-	-0.148	0.163	0.013	0.005	-
106	H1	Control	-0.007	-0.052	-0.02	-0.013	-	-0.201	0.869	0.011	0.018	-	-0.172	0.123	0.062	0.005	-
107	H1	BCG	0.216	0.309	0.038	0.003	-	-0.305	1511	0.029	0.028	-	0.017	0.036	-0.031	-0.038	-
108	H1	BCG	0.062	0.117	0.042	-0.014	-	-0.691	0.976	0.021	0.007	-	-0.312	0.263	0.054	-0.005	-
109	H1	Control	0	-0.008	-0.003	0.002	-	-0.188	0.683	0.02	-0.014	-	-1.34	0.886	0.114	0.038	POS
110	H1	Control	-0.015	-0.017	-0.006	-0.005	-	-0.009	0.421	0.008	0.007	-	-0.224	0.204	0.105	-0.085	POS
111	H1	BCG	0.347	0.468	0.004	-0.004	-	-0.142	0.641	0.019	0.007	-	-0.017	0.085	0.001	0.04	-
112	H1	Control	-0.049	0.072	0.096	0.012	-	-0.106	0.842	0.048	0.014	-	-0.11	0.071	0.012	0.005	-
113	H1	Control	-0.507	0.37	0.273	0.05	POS
114	H1	Control	-0.059	0.117	0.011	0.009	-	-0.574	0.613	-0.043	-0.034	-	-0.391	0.494	-0.009	-0.02	-
115	H1	BCG	0.344	0.618	0.016	-0.01	-	0	0.397	0.014	-0.006	-	-0.015	0.041	0.037	0.018	-
116	H1	BCG	0.41	0.509	-0.013	-0.023	-	0.15	0.446	-0.003	-0.025	-	0.022	0.057	0.009	-0.014	-
117	H1	BCG	2759	3644	0.024	0.007	-	0.369	2018	0.009	-0.024	-	-0.003	-0.031	-0.048	-0.032	-
118	H1	BCG	0.993	1363	-0.005	0.042	-	0.501	1137	0.025	-0.001	-	-0.302	0.154	0.004	-0.005	-
119	H1	Control	0.002	0.113	0.011	0.008	-	-0.298	0.089	-0.01	0.006	-	-0.111	0.064	0.006	0	-
120	H1	BCG	-0.581	2204	0.591	0.105	POS
121	H1	Control	-0.73	0.671	0.055	0.129	POS
122	H1	BCG	1959	2313	-0.071	-0.025	-	0	-0.087	0.001	-0.003	-	-0.145	0.089	0.005	0.002	-
123	H1	Control	-0.01	0.02	0.029	0.001	-	-0.314	0.136	0.014	0.002	-	-1282	1085	0.107	0.216	POS
124	H1	BCG	-0.17	0.068	0.109	0.002	POS
125	H1	BCG	0.604	1578	0.012	-0.005	-	-0.051	0.102	0.007	0.011	-	0.011	0.017	-0.038	-0.059	-
126	H1	BCG	0.023	0.056	0.005	0.003	-	-0.199	0.169	0.025	0.014	-	-0.115	0.147	-0.006	-0.008	-
127	H1	Control	-1123	1537	0.079	0.029	-	-0.544	0.282	0.103	0.009	POS
128	H1	Control	0.296	0.595	0.004	0.004	-	-0.089	0.476	0.237	1261	POS
129	H1	BCG	-0.104	0.601	-0.013	-0.007	-	-0.004	0.17	0.008	0.027	-	-0.592	0.308	0.021	0.014	-
130	H1	Control	-0.002	0.028	0.005	0.004	-	-0.452	0.192	0.035	0.006	-	-0.201	0.085	0.019	0.001	-
131	H1	BCG	0.107	0.105	-0.005	0.019	-	0.021	0.034	-0.003	-0.001	-	-0.038	0.031	0.012	0.001	-
132	H1	Control	-0.096	0.033	-0.059	-0.051	-	0.041	0.318	0.017	0.001	-	-0.039	0.034	0.001	-0.009	-
133	H1	Control	-0.313	0.505	0.003	0.075	-	-0.205	0.225	0.001	0.048	-	-0.037	0.063	0.007	0.008	-
134	H1	BCG	-0.11	0.164	-0.04	-0.025	-	-0.041	0.121	0.02	0.01	-	-0.161	0.353	-0.004	-0.003	-
135	H1	Control	-0.002	0.002	0.001	0.002	-	-0.283	0.018	-0.001	-0.048	-	-0.064	0.005	-0.017	-0.017	-
136	H1	BCG	0.277	0.329	-0.042	-0.032	-	-0.011	0.056	-0.009	-0.012	-	0.027	0.279	-0.01	-0.015	-
137	H1	BCG	0.01	-0.007	-0.011	0.001	-	-0.428	0.198	0.019	0.116	POS
138	H1	BCG	0.219	0.31	-0.002	0.001	-	-0.889	1297	-0.053	-0.056	-	-0.062	0.161	0.029	0.006	-
139	H1	Control	0.001	0.004	-0.008	-0.005	-	-1.07	0.616	0.007	-0.007	-	-0.039	0.032	-0.012	-0.012	-
140	H1	Control	0.001	0.004	0.001	0	-	-0.591	0.067	0.02	0.005	-	-0.03	0.048	0.02	-0.002	-
141	H1	BCG	0.388	0.667	0.017	0.002	-	-0.469	0.77	0.014	0.013	-
142	H1	Control	0.028	0.065	0.041	0.021	-	-0.104	0.026	0.023	0.004	-	-0.021	0.024	0.014	0.008	-
143	H1	BCG	0.061	0.079	0.005	0	-	0.039	0.08	-0.001	0	-	0.055	0.199	0.002	-0.002	-
144	H1	BCG	0.184	0.423	0.065	0.017	-	0.248	0.635	0.008	0.015	-	0.03	0.071	0.02	0.006	-
145	H1	Control	0.051	0.112	0.01	0.008	-	-0.481	0.344	0.002	0.001	-	0.007	0.075	0.024	0	-
146	H1	BCG	0.117	0.128	-0.001	-0.001	-	-0.026	0.034	0.009	-0.005	-	0.043	0.095	0.006	-0.002	-
147	H1	Control	-0.004	-0.046	-0.023	-0.027	-	-0.045	0.415	0.024	0.012	-	0.009	0.073	0.013	0.002	-
148	H1	BCG	-0.148	0.526	0.004	0.118	POS
149	H1	BCG	-0.036	1014	0.469	0.401	POS
150	H1	Control	0.04	0.043	-0.004	0.001	-	0.103	0.009	-0.084	-0.103	-	-0.01	0.104	0.01	-0.001	-
151	H1	BCG	0.011	0.038	0.01	0	-	0.088	0.02	-0.004	-0.01	-	-0.089	0.246	0.01	0.014	-
152	H1	Control	-0.004	0.026	0.008	0.001	-	0.023	0.005	-0.009	0.01	-	0.024	0.093	0.018	-0.014	-
153	H1	BCG	0.148	0.408	0.017	0.001	-	-0.021	-0.066	-0.14	0.044	-	-0.298	1046	0.011	0.003	-
154	H1	Control	-1.76	0.207	0.017	-0.003	-	0.037	0.164	0.044	0.004	-	-0.134	0.117	0.03	-0.003	-
155	H1	BCG	-0.072	0.261	0.02	0.024	-	-0.016	0.075	0.045	-0.006	-	-0.098	0.106	0.002	-0.032	-
156	H1	Control	-0.037	0.071	0.027	0.012	-	0.096	0.451	0.016	-0.024	-	-0.08	0.061	-0.013	0.014	-
157	H1	Control	-0.193	0.058	0.034	0.002	-	-0.001	0.385	0.013	-0.006	-	-0.092	0.074	-0.008	-0.003	-
158	H1	BCG	0.112	0.247	-0.001	-0.003	-	0.074	0.182	0.015	0	-	-0.037	0.084	-0.003	0.01	-
159	H1	Control	-0.089	0.099	0.002	-0.001	-
160	H1	BCG	0.341	0.468	0.008	0.003	-	0.103	0.208	0.005	-0.009	-	0.029	0.087	0.048	0.009	-
161	H1	Control	0.031	0.095	0.024	0.007	-	0.077	0.133	0.02	0.02	-	0.143	0.213	0.035	0.007	-
162	H1	Control	0.124	0.394	0.203	0.118	POS
163	H1	BCG	0.008	0.078	0.003	0.002	-	0.225	0.314	0.037	-0.149	-
164	H1	Control	-0.619	2303	2592	0.606	POS
165	H1	BCG	0.033	0.117	0.002	0.004	-	0.15	0.203	-0.011	-0.019	-	0.01	0.064	0.01	0.022	-
166	H1	BCG	0.672	0.701	-0.027	0.064	-	0.395	0.505	0.025	0.05	-	0.199	0.28	0.008	0.04	-
167	H1	Control	0.033	0.008	-0.008	-0.006	-	0.036	0.037	-0.007	-0.009	-	0.051	0.152	0.014	-0.001	-
168	H1	BCG	0.166	0.269	0.028	0.005	-	-0.103	0.145	0.083	0.009	-	-0.189	0.355	0.004	0.002	-
169	H1	BCG	0.385	0.431	0.011	-0.014	-	0.268	0.5	0.041	-0.005	-	0.223	0.465	0.002	-0.002	-
170	H1	BCG	0.035	0.11	0.055	0.024	-	-0.004	0.031	0.016	0.002	-	0.265	0.446	0.033	-0.001	-
171	H1	Control	0.001	0.005	0.001	0.001	-	-0.584	0.337	0.014	-0.002	-	-0.162	0.228	-0.003	-0.003	-
172	H1	BCG	0.052	0.087	0.01	0.004	-	-0.048	0.575	0.014	0.008	-	0.01	0.111	0.043	-0.005	-
173	H1	Control	0.169	0.103	-0.01	-0.033	-	-0.227	0.254	0.022	0.003	-	-0.164	0.248	0.011	-0.003	-
174	H1	BCG	1818	1999	0.324	0.216	POS
175	H1	Control	-0.047	0.231	-0.005	-0.026	-	0.052	0.305	0.015	-0.003	-
176	H1	BCG	-0.005	0.201	0.029	-0.009	-	-0.06	0.176	0.022	-0.001	-	-0.147	0.319	0.013	-0.004	-
177	H1	Control	-0.037	0.133	0.032	0.017	-	0.003	0.079	0.021	0.002	-
178	H1	Control	0.053	0.125	0.009	0.002	-
179	H1	BCG	0.041	0.05	0.02	-0.001	-	-0.055	0.067	0.04	0.005	-	-0.002	0.033	0.004	0.02	-
180	H1	Control	0.008	0.03	0.004	-0.001	-	-0.095	0.075	0.022	0.011	-	-0.054	0.096	0.001	-0.01	-
181	H1	BCG	-0.084	0.456	-0.016	-0.043	-	-0.275	0.29	0.023	0.003	-	-0.017	0.27	0.042	0.008	-
182	H1	BCG	0.039	0.13	-0.024	-0.003	-	-0.817	0.208	0.029	0.032	-	-0.434	0.244	-0.04	-0.09	-
183	H1	Control	0.012	0.112	0.006	0.001	-	1927	3777	0.008	0.002	-	-0.133	0.407	0.011	0.003	-
184	H1	BCG	0.002	0.057	-0.006	-0.002	-	-0.067	0.06	-0.007	-0.001	-	-0.003	0.109	0.011	-0.001	-
185	H1	Control	0.03	0.038	0.003	-0.005	-	-0.122	0.074	0.009	0.005	-	0.127	1.89	0.141	-0.214	POS
186	H1	Control	0.134	0.192	0.012	0.007	-	-0.237	0.26	0.037	0.082	-	-0.004	0.393	0.031	-0.014	-
187	H1	BCG	0.061	0.117	0.018	0.032	-	-0.056	0.046	0.001	0.003	-	0.006	0.076	-0.004	-0.011	-
188	H1	Control	0.012	0.05	0.012	0.006	-	-0.114	0.195	0.295	0.001	POS
189	H1	BCG	0.197	0.364	0.01	0.014	-	0.018	0.315	0.008	0.006	-	0.041	0.187	0.008	-0.009	-
190	H1	Control	0.292	0.412	0.008	0.004	-	-0.177	0.238	-0.006	-0.007	-	0.054	0.372	-0.043	-0.078	-
191	H1	BCG	-0.103	0.012	0.008	0.004	-	-0.03	0.036	0.002	0.003	-	-0.041	0.03	0.047	0.028	-
192	H1	BCG	-0.025	0.06	-0.001	-0.006	-	-0.24	0.179	0.01	0.004	-	-0.005	-0.025	-0.017	-0.012	-
193	H1	Control	-0.059	0.038	0.014	0.008	-	-0.202	0.109	0.004	0	-	-0.003	0.029	0.017	0.008	-
194	H1	BCG	0.465	0.749	0.006	-0.001	-	-0.654	0.594	-0.009	-0.006	-	-0.028	-0.008	-0.023	0.064	-
195	H1	Control	0.015	0.024	-0.004	-0.007	-	-0.066	0.079	0.011	0.003	-	-0.011	0.062	0.028	0.02	-
196	H1	BCG	0.273	0.294	0.006	0.004	-	-0.885	0.414	0.083	-0.003	-	0.004	-0.021	-0.024	-0.015	-
197	H1	BCG	0.146	0.199	0.022	0.006	-	-0.004	0.129	0.003	-0.019	-	-0.086	0.182	-0.017	-0.104	-
198	H1	BCG	0.005	0.18	0.029	0.006	-	-0.006	0.022	0.003	0.012	-	-0.121	0.187	0.019	0.009	-
199	H1	Control	-0.365	0.329	0.085	0.017	-	-0.117	0.204	0.014	0.002	-	-0.499	0.271	0.09	0.025	-
200	H1	BCG	0.329	0.475	0.025	0.019	-	0.097	0.182	0.004	0.003	-	0.199	0.526	-0.068	-0.061	-
201	H1	BCG	0.041	0.076	0.026	0.005	-	-0.252	0.072	-0.018	-0.013	-	0.574	1205	0.009	0.097	-
202	H1	BCG	0.774	1021	0.072	0.074	-	0.448	0.971	-0.005	0.04	-	-0.073	0.952	0.006	-0.013	-
203	H1	BCG	0.238	0.28	0.04	0	-	-0.005	-0.07	0.004	0.02	-	0.01	0.046	-0.002	0.011	-
204	H1	Control	-0.013	0.086	0.026	0.006	-	-0.078	0.029	0.819	0.001	POS
205	H1	BCG	0.248	0.485	0.039	0.012	-	0.008	0.528	0	-0.013	-	-0.545	1084	0.046	0.008	-
206	H1	BCG	-0.259	0.337	0.075	0.006	-	-0.259	0.395	-0.001	0.005	-	-0.241	0.194	0.016	-0.011	-
207	H1	Control	0.142	0.333	0.092	0.039	-	0.31	0.389	0.229	0.084	POS
208	H1	Control	-0.011	0.024	-0.002	0.001	-	-0.071	0.082	-0.035	-0.036	-	-0.241	0.382	0.031	0	-
209	H1	Control	-0.006	0.063	0.015	0.011	-	-0.222	-0.009	-0.055	-0.037	-	-1504	0.44	0.034	-0.005	-
210	H1	Control	1.04	1313	0.113	0.08	POS
211	H1	Control	0.766	0.966	-0.04	-0.033	-	-0.007	0.059	-0.006	-0.011	-	-0.145	0.176	-0.015	0.008	-
212	H1	Control	0.073	0.137	-0.001	0.029	-	0.022	0.022	0.009	-0.005	-	-0.187	0.856	0.079	0.013	-
213	H1	Control	0.963	1129	0.259	0.034	POS
214	H1	BCG	0.091	0.178	0.015	0.004	-	0.033	0.043	0.008	-0.005	-	-0.749	1598	0.065	0.024	-
215	H1	BCG	0.028	0.103	0.017	0.014	-	0.004	0.017	0.016	0.001	-	-0.33	0.508	0.012	0.006	-
216	H1	BCG	0.094	0.333	0.02	0.015	-	-0.193	0.672	0.021	0.006	-
217	H1	Control	0.077	0.254	0.017	0.018	-	0.158	0.19	-0.006	-0.008	-
218	H1	BCG	1055	1304	0.134	0.061	POS
219	H1	Control	0.059	0.428	0.014	0.002	-	0.084	0.176	0.008	0.002	-
220	H1	BCG	0.035	0.413	0.016	0.003	-	-0.031	0.037	-0.019	-0.012	-	-0.154	0.094	0.002	0.001	-
221	H1	Control	0.01	0.024	-0.005	-0.013	-	-0.086	0.018	0.004	-0.003	-	-0.538	0.068	-0.001	0.008	-
222	H1	BCG	-0.004	0.575	0.007	0.002	-	0.002	0.046	0.007	-0.003	-	-0.06	0.043	0	0.001	-
223	H1	Control	0.006	0.066	-0.001	0.001	-	-0.043	-0.008	-0.022	-0.01	-	-0.019	0.019	-0.004	0	-
224	H1	BCG	0.527	1486	0.002	-0.023	-	-0.166	0.3	0.009	0.028	-	-0.443	0.29	0.14	0.012	POS
225	H1	Control	0.012	0.065	0.002	0.025	-	-0.059	0.063	-0.001	0.002	-	0.045	0.236	0.017	-0.004	-
226	H1	BCG	0.008	0.025	0.017	-0.003	-	0.01	0.008	0	0.001	-	0.003	0.021	0.007	0.003	-
227	H1	BCG	0.119	0.384	0.032	0	-	0.001	0.014	-0.001	-0.005	-	0.031	0.099	0	-0.01	-
228	H1	Control	-0.051	-0.018	-0.005	-0.018	-	-0.07	0.09	-0.003	-0.001	-	-0.602	0.507	0.004	-0.009	-
229	H1	BCG	0.053	0.082	-0.006	-0.002	-	-0.008	0.047	0.007	-0.002	-	-0.278	0.169	0.021	-0.019	-
230	H1	Control	0.001	0.002	-0.005	0.007	-	0	0.019	0.004	0.006	-	-0.151	0.083	0.009	-0.016	-
231	H1	Control	0.087	0.064	0.013	-0.041	-	-0.056	0.06	0.033	-0.001	-	-0.229	0.22	0.028	0.004	-
232	H1	Control	0.007	0.004	-0.004	0.006	-	-0.006	0.013	0.001	0	-	0.075	0.256	0.029	0.012	-
233	H1	BCG	0.024	0.077	0.022	0.009	-	0.068	0.141	0.012	0.005	-	0.079	0.18	0.041	0.021	-
234	H1	BCG	0.082	0.068	0.004	0.016	-	0.017	0.06	0.004	-0.004	-	0.029	0.096	0.008	0.005	-
235	H1	Control	0.898	0.969	0.032	-0.004	-	0.095	0.137	-0.001	-0.005	-
236	H1	BCG	-0.083	0.284	0.013	0.006	-	-0.125	0.05	0.007	0.002	-	-0.169	0.147	0.007	0.003	-
237	H1	BCG	1777	1863	0.041	0.432	POS
238	H1	BCG	0.235	0.483	0.03	0.007	-	0.05	0.311	0.051	0.039	-	-0.007	0.023	-0.02	0.055	-
239	H1	Control	0.076	0.121	0.021	0.006	-	-0.06	0.066	0.006	0	-	0.678	1.84	0.117	0.024	POS
240	H1	BCG	0.083	0.145	0.025	0.009	-	-0.015	0.034	-0.001	-0.004	-	0.013	0.004	-0.012	-0.009	-
241	H1	Control	0.028	0.041	0.026	0.01	-	-0.003	0.008	0	0.005	-	0.385	0.542	0.183	0.016	POS
242	H1	BCG	0.186	0.272	0.011	-0.018	-	-0.155	0.52	0.005	0.01	-	0.021	0.104	-0.057	-0.035	-
243	H1	Control	0.11	0.13	0.021	-0.05	-	-0.135	0.211	-0.01	0.022	-	-0.387	0.34	0.022	0.002	-
244	H1	BCG	-0.084	0.135	0.051	0.011	-	-0.551	0.392	0.005	-0.001	-	0.004	0.674	-0.001	-0.022	-
245	H1	BCG	2364	3605	2502	1321	POS
246	H1	Control	0.149	0.234	0.093	0.011	-	-0.204	0.345	0.001	-0.004	-	-0.185	2239	0.059	0.085	-
247	H1	BCG	0.222	0.289	0.134	0.023	POS
248	H1	Control	0.117	0.004	-0.002	-0.008	-	-0.006	0.125	0.006	0.006	-	-0.143	0.147	0.028	0.016	-
249	H1	BCG	0.019	0.015	-0.011	0.01	-	0.018	0.079	0.079	0.115	POS
250	H1	BCG	2016	2606	0.313	0.057	POS
251	H1	Control	0.005	0.053	0.005	0.004	-	-0.109	0.15	0.009	0.005	-	0.503	0.744	0.453	0.07	POS
252	H1	Control	0.027	0.084	0.01	0.031	-	-0.183	0.104	0.007	0.001	-
253	H1	BCG	-0.038	0.122	0.006	0.004	-	-0.458	1663	0.038	-0.002	-	0.383	0.907	-0.001	0.038	-
254	H1	BCG	0.027	0.046	0.007	0.005	-	-0.134	0.106	0.007	-0.002	-	0.017	0.052	0.001	0.003	-
255	H1	Control	-0.207	0.153	0.028	0.005	-	-0.161	0.078	0.005	0.005	-	-0.02	0.056	0.006	0.006	-
256	H1	Control	0.035	0.045	-0.005	-0.001	-	-0.299	0.065	0.041	0.006	-	0.015	0.044	0.002	0.007	-
257	H1	BCG	0.557	0.645	0.045	0.05	-
258	H1	Control	-0.215	0.241	0.003	0.001	-	-0.396	0.235	0.016	-0.01	-	0.075	0.106	0.009	0.003	-
259	H1	Control	-0.075	0.072	0.008	0.003	-	-0.377	0.23	0.012	-0.001	-	-0.049	-0.021	-0.132	-0.134	-
260	H1	Control	-0.03	0.011	-0.004	0.005	-	-1067	0.253	0.047	0.013	-	-0.059	0.041	-0.019	-0.026	-
261	H1	BCG	-0.044	0.285	0.008	0.003	-	-0.033	0.536	0.015	0.003	-	-0.009	-0.141	-0.135	-0.186	-
262	H1	BCG	-0.013	0.046	0.001	-0.003	-	-0.045	0.158	0.008	0.003	-	0	-0.056	-0.066	-0.066	-
263	H1	Control	2065	2662	1201	0.168	POS
264	H1	BCG	-0.026	0.07	-0.001	-0.006	-	0.041	0.398	0.027	0.004	-	-0.136	-0.427	-0.507	-0.513	-
265	H1	Control	-0.269	0.052	0.026	-0.01	-	-0.405	0.707	0.013	0.003	-	-0.156	-0.225	-0.258	-0.258	-
266	H1	BCG	0.006	0.04	0.006	-0.012	-	0.106	0.206	0.019	0.015	-	-0.014	-0.097	-0.124	-0.13	-
267	H1	BCG	-0.036	0.195	0.028	-0.004	-	0.081	0.166	0	0.003	-	-0.053	-0.614	-0.675	-0.652	-
268	H1	BCG	0.06	0.189	-0.011	-0.019	-	-1861	0.542	0.076	0.009	-
269	H1	Control	0.928	1703	0.233	0.024	POS
270	H1	BCG	0.029	0.335	0.014	-0.015	-	-0.296	0.174	0.02	0.002	-
271	H1	Control	-0.012	0.059	0.007	0.004	-	-0.371	0.248	-0.004	-0.017	-
272	H1	BCG	-0.083	0.138	0.006	0.004	-	-0.197	0.046	-0.007	-0.014	-
273	H1	Control	2358	3.05	0.511	1187	POS
274	H1	BCG	0.042	0.101	0.006	0.003	-	-0.032	0.015	-0.006	-0.005	-
275	H1	Control	-0.29	0.107	0.009	0.019	-	-0.544	0.06	-0.012	-0.022	-
276	H1	BCG	0.041	0.097	0.026	-0.021	-	-0.027	0.188	0.009	0.005	-
277	H1	Control	-0.021	0.04	-0.051	0.012	-
278	H1	BCG	0.034	0.205	-0.037	-0.004	-
279	H1	Control	0.598	0.797	0.136	0.048	POS
280	H1	BCG	0.014	0.018	-0.007	-0.006	-	-0.05	0.236	0.046	0.008	-
281	H1	Control	-0.316	0.077	0.007	-0.006	-	-0.194	0.346	0.005	-0.005	-
282	H1	BCG	0.27	0.79	-0.008	0	-	-0.222	0.338	0.008	0.014	-
283	H1	Control	-0.329	1484	-0.007	-0.004	-	-0.201	0.08	0.023	0.009	-
284	H1	BCG	-0.071	0.136	-0.005	-0.011	-	0.009	0.301	0.198	0.006	POS
285	H1	Control	-0.365	0.523	0.007	0.002	-	-0.014	0.006	-0.001	0.002	-
286	H1	BCG	0.01	0.008	-0.003	0.01	-	0.017	0.133	-0.07	-0.04	-
287	H1	Control	-0.175	0.426	0.007	0.002	-
288	H1	BCG	0.018	0.062	0.015	0.005	-	-0.159	0.148	0.025	0.002	-
289	H1	Control	0.062	0.095	0.02	-0.012	-	0.077	0.219	0.038	0.007	-
290	H1	BCG	-0.066	0.203	0.04	0.015	-	-1722	1307	0.08	0.021	-
291	H1	Control	-0.067	0.081	0.034	0.009	-	-0.089	0.11	0.033	0.034	-
292	H1	BCG	0.221	0.379	0.067	-0.011	-	0.019	0.167	-0.133	0.037	-
293	H1	Control	1378	2588	0.308	0.118	POS
294	H1	BCG	-0.24	0.664	0.018	0.006	-	-0.124	0.054	-0.019	0.004	-
295	H1	Control	-0.197	0.274	0	0.018	-	-1488	0.594	-0.113	-0.084	-
296	H1	BCG	0.034	0.13	-0.003	0.014	-	-0.373	0.516	0	0.004	-
297	H1	Control	-0.088	0.081	0.026	0.027	-	-0.444	0.395	0.035	-0.019	-
298	H1	BCG	-0.168	0.067	0.031	0.015	-	-0.225	0.389	-0.01	-0.009	-
299	H1	Control	-0.019	0.023	0.018	0.007	-	-0.197	0.034	0.003	-0.007	-
300	H1	BCG	-0.022	0.033	-0.001	-0.001	-	-0.013	0.147	0.016	0.001	-
301	H1	Control	0	0.085	0.112	0.022	POS
302	H1	BCG	-0.003	0.058	-0.025	-0.026	-	-0.005	0.228	0.006	0.012	-
303	H1	Control	-0.046	0.034	0.004	-0.003	-	-0.033	0.023	0.024	0.011	-
304	H1	BCG	-0.023	0.122	-0.092	-0.091	-	0.055	0.144	0.003	0.001	-
305	H1	Control	0.088	0.131	0.008	0.002	-	0.005	0.039	0.006	0.002	-
306	H2	Control	3303	3824	0.351	1039	POS
307	H2	BCG	-0.156	1752	0.078	0.01	-	0.062	0.155	0.017	0.005	-	-0.087	0.029	0.284	0.125	POS
308	H2	Control	-0.017	0.047	0.014	0.005	-	0.581	0.63	0.116	0.216	POS
309	H2	Control	-0.157	0.128	0.002	0.002	-	-0.051	0.037	0.023	0.005	-	-0.066	-0.038	0.01	-0.015	-
310	H2	BCG	0.188	0.367	0.01	0.003	-	-0.131	0.215	0.066	0.053	-	0.088	0.269	0.018	-0.01	-
311	H2	BCG	0.146	0.264	0.003	0.002	-	0.003	0.029	0.005	0.002	-	-0.014	0.025	-0.007	0.001	-
312	H2	Control	0.483	0.782	0.056	0.004	-	0.11	0.211	0.014	0.007	-	0.003	0.017	-0.017	-0.015	-
313	H2	BCG	0.028	0.144	0.011	0.006	-	0.014	0.078	0.009	0.008	-	-0.001	0.002	-0.035	-0.013	-
314	H2	BCG	2479	2848	1191	1764	POS
315	H2	BCG	0.415	1076	0.012	0.021	-	-0.046	0.103	0.059	0.02	-	-0.012	-0.004	-0.001	0.003	-
316	H2	Control	-0.008	0.047	0.006	0.002	-	-0.046	0.022	0.005	0.003	-	-0.02	-0.019	-0.018	-0.016	-
317	H2	Control	-0.379	1194	0.002	0.004	-	0.013	0.053	0.01	0.005	-	-0.024	0.164	0.001	0.001	-
318	H2	BCG	-0.04	1008	0.003	-0.002	-	0.008	0.01	0	0.011	-	-0.015	0.011	0.044	0.012	-
319	H2	Control	-0.081	0.263	0.005	0.005	-	-0.041	0.031	0.007	0.001	-	0.012	0.045	0.023	0.017	-
320	H2	BCG	0.879	1297	0.002	0.003	-	0.028	0.072	0	-0.001	-	-0.284	-0.025	0.227	0.63	POS
321	H2	BCG	0.575	0.654	0.17	0.048	POS
322	H2	Control	-0.007	0.103	0.008	0.009	-	-0.1	0.055	0.052	-0.004	-	-0.043	0.026	0.023	0.083	-
323	H2	BCG	0.177	0.29	0.006	0.007	-	0.004	0.035	0.014	0	-	-0.016	0.028	0.125	0.006	POS
324	H2	BCG	0.268	0.254	0.006	0.002	-	-0.004	0.032	0.018	0.019	-	0.039	0.036	-0.017	0.016	-
325	H2	BCG	0.026	0.095	0.009	0.006	-	0.056	0.106	-0.012	-0.006	-
326	H2	Control	0.009	0.244	0.005	0.003	-	-0.1	0.145	0.014	0.007	-	0.02	0.045	0.02	0.024	-
327	H2	Control	0.258	0.275	0.081	0.063	-	0.084	0.112	0.089	0.061	-	-0.088	0.024	-0.011	0.025	-
328	H2	Control	0.008	0.012	0.002	0.001	-	0.019	0.022	0.01	-0.01	-	-0.083	0.092	0.003	0.001	-
329	H2	BCG	0.011	0.024	0.001	0	-	-0.052	0.038	0.035	-0.007	-	-0.099	0.113	0.004	0.007	-
330	H2	Control	0.001	0.014	0.005	0.002	-	-0.051	0.066	0.031	0.002	-	-0.005	0.096	-0.008	-0.015	-
331	H2	BCG	0.005	0.016	0.001	0.002	-	-0.022	0.022	0.019	-0.004	-	-0.011	0.002	0.136	-0.003	POS
332	H2	Control	0.009	0.016	0.001	0.001	-	0.01	0.102	0.047	0.011	-	0.027	0.006	0.047	-0.045	-
333	H2	BCG	0.007	0.015	0.002	0.002	-	0.137	0.18	0.019	0.016	-	0.415	0.521	0.158	-0.012	POS
334	H2	Control	0.867	0.915	0.515	0.253	POS
335	H2	BCG	0.004	0.031	0.017	0.017	-	0.026	0.101	0.073	0.027	-	0.126	0.12	0.101	-0.059	POS
336	H2	BCG	0.114	0.162	0.01	0.006	-	0.044	0.057	0.002	0.029	-	1962	2751	1061	0.43	POS
337	H2	Control	0.534	0.604	0.162	0.081	POS
338	H2	BCG	0.071	0.079	-0.001	-0.001	-	0.069	0.105	0.014	0.011	-	0.011	0.14	0.224	0.03	POS
339	H2	BCG					-	0.051	0.14	-0.01	-0.006	-	-0.053	0.422	0.308	0.03	POS
340	H2	BCG	-0.039	-0.021	0.002	0.001	-	0.015	0.05	0.01	0.001	-	0.011	0.104	0.058	0.01	-
341	H2	Control	0.005	0.029	0.006	0.004	-	-0.045	0.08	0.01	0.025	-	0.039	0.063	0.083	-0.001	-
342	H2	Control	0.026	0.09	0.022	0.02	-	-0.019	-0.045	-0.045	-0.035	-	0.014	0.032	0.08	0.08	-
343	H2	BCG	0.039	0.085	0.007	0.002	-	-0.006	0.098	0.015	0.02	-	0.01	0.067	0.131	0.017	POS
344	H2	BCG	0.077	0.111	0.007	0.002	-	-0.013	0.16	0.015	0.006	-	0.162	0.321	0.145	0.025	POS
345	H2	BCG	-0.051	0.05	0.006	-0.001	-	-0.534	0.071	0.025	0.005	-	-0.143	0.074	0.091	0	-
346	H2	BCG	0.163	0.509	0.014	-0.002	-	0.082	0.347	0.006	0.021	-	-0.035	0.083	0.105	-0.096	POS
347	H2	Control	-0.192	0.098	0.007	0	-	-0.748	0.026	0.006	0	-	0.872	1228	0.336	0.09	POS
348	H2	BCG	0.258	1902	0.623	0.165	POS
349	H2	BCG	0.144	0.216	0.02	0.005	-	0.027	0.147	-0.001	-0.009	-	-0.01	0.026	0.006	-0.001	-
350	H2	Control	0.007	0.029	0.002	-0.005	-	-0.039	0.074	0.006	0.002	-	-0.024	-0.045	0.019	0.157	POS
351	H2	BCG	0.219	0.356	0.023	0.001	-	0.042	0.231	0.013	0.005	-	0.043	0.084	0.017	0.016	-
352	H2	Control	-0.022	0.037	0.003	-0.002	-	0.01	0.084	0.002	0.011	-	-0.023	0.021	0.001	-0.004	-
353	H2	Control	0.004	0.009	-0.002	-0.003	-	-0.212	0.12	0.01	0.005	-	0.094	0.193	0.077	0.036	-
354	H2	Control	-0.005	0.038	0	-0.001	-	-0.013	0.027	0.01	0.007	-	-0.015	0.035	0.027	0.032	-
355	H2	Control	0.006	0.005	-0.001	0	-	-0.163	0.046	0.004	0	-	-0.033	-0.009	0.266	-0.044	POS
356	H2	BCG	-0.044	0.293	0.005	0.001	-	-0.125	0.476	0.011	0.007	-	-0.032	0.054	0.011	0.011	-
357	H2	Control	0.006	-0.001	0.005	-0.003	-	0.014	0.055	0.054	0.008	-	0.065	0.104	-0.007	0.007	-
358	H2	BCG	0.005	-0.001	-0.002	-0.081	-	-0.017	0.059	0.01	0.009	-	-0.024	0.033	0	-0.005	-
359	H2	Control	-0.013	0.013	0.005	0.003	-	-0.047	0.074	0.016	0	-	-1.3	2466	0.165	0.185	POS
360	H2	BCG	-0.004	0.037	-0.018	-0.009	-	0.003	0.102	0.014	-0.004	-	-0.117	0.023	-0.017	0.017	-
361	H2	BCG	-0.02	0.016	-0.002	-0.01	-	0.048	0.086	0.022	-0.002	-	-0.073	0.074	-0.002	0.01	-
362	H2	BCG	0.067	0.12	0.404	-0.06	POS
363	H2	BCG	0.025	0.101	0.077	0.034	-	-0.396	2424	-0.11	-0.204	-	0.651	0.965	0.222	0.095	POS
364	H2	Control	0.111	0.199	0.135	0.033	POS
365	H2	Control	-0.056	0.07	0.025	0.007	-	0.252	0.257	0.045	0.002	-	-0.121	0.061	0.027	0.011	-
366	H2	BCG	1458	1522	0.353	0.123	POS
367	H2	Control	0.096	0.296	0.115	0.018	POS
368	H2	BCG	0.12	0.163	0.022	0.001	-	0.025	1245	-0.259	-0.294	-	-0.043	0.046	0.005	0	-
369	H2	Control	0.188	0.485	0.054	0.02	-	-0.38	0.528	0.046	0.06	-	-0.046	0.066	0.065	0.004	-
370	H2	Control	0.09	0.217	0.055	0.015	-	0.039	0.122	0.022	-0.01	-	0	-0.004	0.002	0.003	-
371	H2	Control	0.057	0.099	0.023	0.007	-	-0.387	0.976	0.08	0.004	-	-0.013	0.194	0.029	0.034	-
372	H2	Control	0.038	0.062	0.008	0.002	-	-0.267	0.483	0.033	0.005	-	0.002	0.093	0	-0.001	-
373	H2	BCG	0.004	-0.019	0.013	0.007	-	0.022	0.145	0.023	0.003	-	0.093	0.135	0.051	0.01	-
374	H2	BCG	0.192	0.245	0.066	0.019	-
375	H2	BCG	-0.002	-0.042	0.058	0.026	-	0.011	0.03	0.004	0.002	-	-0.289	0.304	0.008	0.001	-
376	H2	Control	0.013	0.033	0.014	0.002	-	-0.006	0.044	0.004	0.003	-	1108	1941	0.487	0.275	POS
377	H2	BCG	0.01	0.04	0.005	-0.001	-	0.016	0.031	0.004	0	-	0.032	0.053	0.002	0.003	-
378	H2	Control	-0.018	0.01	0.001	0	-	1291	1415	0.49	0.105	POS
379	H2	Control	-0.072	0.023	0.011	0.007	-	-0.015	0.156	0.037	0.016	-
380	H2	BCG	0.011	0.056	0.008	0.005	-	0.015	0.055	0.033	0.002	-	0.104	0.126	0.023	0.001	-
381	H2	Control	-0.013	0.054	0.016	0.011	-	0.001	0.033	0.003	0.001	-
382	H2	BCG	0.299	0.302	0.048	0.018	-	0.439	0.485	0.128	0.081	POS
383	H2	Control	-0.055	0.029	0.006	0.001	-	-0.05	0.025	0.003	-0.001	-	0.05	0.16	-0.022	-0.034	-
384	H2	BCG	0.014	0.104	0.008	0.006	-	0.027	0.076	0.002	0.001	-	-0.039	0.068	-0.015	-0.021	-
385	H2	Control	0.384	0.656	0.063	0.09	-	0.148	0.163	0.011	0.014	-
386	H2	BCG	0.011	0.038	0.003	0.002	-	0.017	0.039	0.003	0.002	-	-0.003	0.026	-0.003	-0.019	-
387	H2	Control	0.038	0.056	0.009	0.002	-	0.005	0.054	0.034	0.033	-	-0.018	-0.007	-0.012	0.01	-
388	H2	BCG	0.789	0.795	-0.009	-0.015	-
389	H2	BCG	0.091	0.385	-0.018	-0.005	-	0.042	0.056	-0.001	0.001	-	0.03	0.08	0.009	0.004	-
390	H2	BCG	0.153	0.165	-0.001	0.003	-	0.089	0.188	0	0.002	-	0.015	0.019	0.008	-0.002	-
391	H2	Control	-0.064	0.077	-0.011	-0.01	-	-0.023	0.107	0.012	0	-	-0.218	0.186	0.12	0.005	POS
392	H2	BCG	0.034	0.057	0.012	0.011	-	0.014	0.112	0.012	-0.008	-	-0.232	0.167	0.055	0.006	-
393	H2	Control	0.014	0.033	0.005	0.007	-	0.008	0.057	0.023	0.007	-	0.023	0.049	0.02	-0.001	-
394	H2	BCG	2665	2722	0.01	-0.003	-	0.024	0.059	0.023	0.002	-	0.071	0.18	0.092	-0.004	-
395	H2	Control	-1588	1216	0.004	-0.003	-	-0.001	0.016	0.009	0.001	-	-0.001	0.022	0.005	0.001	-
396	H2	Control	0.132	0.145	0.017	0.005	-	-0.32	0.135	0.029	0.03	-	-0.115	0.052	0.011	0.004	-
397	H2	BCG	0.433	0.499	0.025	0.01	-	-0.02	0.187	0.025	0.012	-	0.199	0.299	0.036	0.007	-
398	H2	Control	0.008	0.011	0.007	0.005	-	0.013	0.024	0.039	0.008	-	0.078	0.159	0.001	-0.008	-
399	H2	Control	0.015	0.043	0.009	0.007	-	-0.048	0.172	0.127	0.058	POS
400	H2	Control	0.022	0.017	-0.006	-0.012	-	-0.065	0.077	-0.019	0.038	-	-0.001	0.197	0.019	0.004	-
401	H2	Control	-0.022	0.018	0.028	0.003	-	-0.018	0.077	0.041	0.009	-	0.016	0.038	0.002	-0.003	-
402	H2	BCG	0.025	0.09	0.006	-0.003	-	0.011	0.027	0.014	-0.015	-	0.025	-0.023	0.016	0.054	-
403	H2	BCG	0.068	0.095	0.019	-0.003	-	0.06	0.106	0.014	0.009	-	0.018	0.112	-0.008	0.001	-
404	H2	Control	-0.003	0.023	0.003	0.019	-	0.199	0.33	0.027	0.011	-	-0.115	0.104	0.009	0	-
405	H2	BCG	0.04	0.119	0.061	0.017	-	-0.038	0.102	0.004	0.001	-	-0.013	0.122	0.077	0.035	-
406	H2	BCG	-0.065	0.182	0.049	0.009	-	0.074	0.096	0.007	0.005	-	-0.136	0.082	-0.001	-0.009	-
407	H2	Control	-0.04	0.045	0.053	0.005	-	0.011	0.101	0.004	0	-	-0.022	0.024	-0.011	-0.01	-
408	H2	BCG	0.072	0.188	0.014	0.007	-	-0.096	0.007	-0.037	-0.037	-	0.069	0.266	0.002	0.008	-
409	H2	Control	0.001	0.033	0.051	0.023	-	-0.124	0.14	0.006	0.013	-	-0.052	0.024	-0.007	-0.015	-
410	H2	BCG	0.037	0.069	0.027	0.008	-	-0.011	0.03	0.002	-0.004	-	-0.195	0.351	0.057	-0.016	-
411	H2	Control	-0.159	0.026	0.013	0.008	-	-0.041	0.006	0	0.003	-	-0.757	0.234	-0.05	-0.075	-
412	H2	BCG	-0.333	1698	0.059	0.039	-	0.139	0.154	0.033	-0.012	-	-0.018	-0.018	-0.017	0.012	-
413	H2	Control	0.004	0.171	0.039	0.068	-	0.099	0.423	0.088	0.021	-	0.017	0.269	0.073	0.029	-
414	H2	Control	-0.015	0.032	0.018	0.003	-	-0.221	0.107	0.02	-0.006	-	1481	1982	1107	0.221	POS
415	H2	BCG	-0.042	0.07	0.011	0.003	-	-0.174	0.093	0.028	0.002	-	-0.055	-0.02	-0.004	0.003	-
416	H2	Control	0.033	0.039	0.022	0.003	-	-0.228	0.255	0.031	0.001	-	-0.019	-0.021	-0.028	-0.018	-
417	H2	BCG	0.06	0.092	-0.001	0.017	-	-0.257	0.158	-0.017	-0.016	-
418	H2	Control	0.001	0.019	0.013	0.008	-	-0.231	0.348	0.028	0.028	-	0.116	0.293	0.11	-0.013	POS
419	H2	Control	-0.01	0.021	-0.001	0.024	-	0.127	0.135	0.024	0.004	-
420	H2	BCG	-0.002	0.093	-0.008	-0.011	-	-0.047	0.218	0.017	-0.008	-	-0.083	0.003	-0.019	0.002	-
421	H2	Control	0.018	0.133	0.288	0.043	POS
422	H2	BCG	0.082	0.095	0.068	0.003	-	0.118	0.177	0.025	0.029	-	1771	1967	0.857	0.397	POS
423	H2	Control	0.124	0.132	0.081	0.008	-	1526	1652	0.707	0.574	POS
424	H2	BCG	0.034	0.03	0.001	0.04	-	0.006	0.04	0.018	0.001	-	0.04	0.097	0.041	0.008	-
425	H2	Control	0.042	0.068	0.07	-0.003	-	-0.041	0.06	0.02	0.027	-	-0.166	0.131	0.004	-0.025	-
426	H2	BCG	0.191	1522	0.043	0.008	-	0.043	0.054	-0.01	-0.014	-	0.169	0.228	0.003	-0.014	-
427	H2	BCG	0.113	0.233	0.085	0.064	-	0.039	0.125	-0.001	0.028	-	0.019	0.053	0.025	0.008	-
428	H2	Control	-0.016	0.021	0.026	0.002	-	-0.043	0.123	-0.002	0.045	-	-0.001	0.032	0.03	0.008	-
429	H2	BCG	-0.334	0.147	0.045	0.004	-	0.015	0.007	-0.019	0.01	-	-0.097	0.095	-0.013	-0.018	-
430	H2	Control	0.047	0.086	0.108	0.013	POS
431	H2	Control	-0.045	0.009	0.013	0.011	-	0.171	-0.002	-0.053	-0.04	-	0.102	0.44	0.241	-0.046	POS
432	H2	BCG	0.053	0.295	0.112	0.1	POS
433	H2	BCG	0.357	0.382	0.011	0.001	-	-0.033	0.052	0.128	0.01	POS
434	H2	BCG	0.355	0.681	0.098	0.005	-	0.013	0.051	0.063	-0.011	-	-0.017	-0.004	-0.001	-0.021	-
435	H2	Control	0	-0.013	-0.014	-0.025	-	0.005	0.051	0.08	0.014	-	0.457	0.54	0.051	0.013	-
436	H2	BCG	0.022	0.025	0.013	-0.001	-	0.026	0.048	0.004	0.001	-
437	H2	Control	0.019	0.021	0.029	-0.004	-	0.02	0.072	0.004	0.001	-
438	H2	BCG	0.066	0.073	0.025	-0.001	-	-0.009	0.032	0.011	0.005	-
439	H2	Control	0.025	0.03	0.009	-0.012	-	0.031	0.081	0.004	-0.005	-
440	H2	BCG	0.163	0.204	0.004	0.019	-	-0.012	0.021	0.011	0.007	-
441	H2	BCG	0.132	0.14	0.008	0.004	-	0.457	0.885	0.062	-0.016	-
442	H2	Control	0.021	0.038	-0.027	-0.002	-	0.06	0.156	0.007	0.01	-
443	H2	BCG	0.064	0.094	-0.001	0.009	-	0.035	0.092	0.008	0.006	-
444	H2	BCG	0.026	0.144	0.007	0.007	-	0.005	0.052	0.002	-0.001	-	-0.149	0.146	0.026	0.006	-
445	H2	Control	3178	3611	1421	0.36	POS
446	H2	BCG	0.13	0.211	0.007	0.008	-	0.072	0.151	0.003	0.003	-	-0.013	0.012	0.005	0	-
447	H2	Control	0.035	0.159	0.065	0.001	-	0.068	0.154	0.035	0.02	-	0.161	0.176	0.036	-0.012	-
448	H2	Control	0.21	0.6	0.096	0.015	-	-0.033	0.318	0.009	0.005	-	0.011	0.041	-0.016	0.017	-
449	H2	BCG	-0.306	0.796	0.065	0.023	-	-0.083	0.347	0.03	0.008	-	0.028	0.063	0.032	0	-
450	H2	BCG	0.065	0.125	0.055	0.009	-	-0.026	0.537	0.058	0.014	-	-0.029	0.18	0.022	0.006	-
451	H2	BCG	-0.261	0.218	0.064	0.009	-	-0.007	0.016	-0.001	-0.006	-	-0.023	0.001	-0.003	-0.002	-
452	H2	Control	-0.186	0.099	0.076	0.019	-	-0.033	0.386	0.014	0.002	-	0.271	0.408	0.172	0.053	POS
453	H2	BCG	-0.291	0.425	0.044	0.009	-	-0.062	0.185	0.036	0.011	-	-0.002	0.062	0	-0.001	-
454	H2	BCG	-0.92	0.548	0.041	0.018	-	-0.012	0.198	0.005	-0.002	-	-0.145	0.05	-0.039	-0.035	-
455	H2	Control	-0.081	0.397	0.075	-0.008	-	2515	2.45	0.634	0.481	POS
456	H2	Control	-0.01	0.026	0.014	0.001	-	-1443	0.066	0.009	0.005	-	0.532	0.853	0.151	0.081	POS
457	H2	BCG	0.08	0.186	0.012	0.006	-	-0.193	0.078	0.004	0.004	-	0.069	0.423	0.149	0.049	POS
458	H2	Control	0.021	0.038	0.004	-0.002	-	-0.143	0.213	0.031	-0.001	-	0.436	1.08	0.175	0.016	POS
459	H2	Control	0.054	0.093	-0.029	-0.025	-	0.05	0.213	0.06	0.002	-	0.06	2896	0.593	0.232	POS
460	H2	Control	0.738	0.804	0.151	0.159	POS
461	H2	Control	0.02	0.055	0.022	0.005	-	0.04	0.055	0.05	0.001	-	0.085	0.167	-0.001	-0.003	-
462	H2	Control	1203	1214	0.209	0	POS
463	H2	BCG	-0.028	0.027	-0.058	-0.038	-	0.132	0.258	-0.019	-0.016	-	0.078	0.399	0.069	0.108	POS
464	H2	BCG	-0.105	0.025	-0.112	-0.122	-	0.58	1792	0.125	0.048	POS
465	H2	BCG	0.125	0.146	0.038	-0.001	-	1174	2455	0.923	0.385	POS
466	H2	BCG	0.534	0.664	0.054	-0.016	-	-0.049	2.87	2554	0.051	POS
467	H2	BCG	0.018	0.164	-0.018	-0.013	-	-0.652	0.299	-0.001	-0.001	-	0.079	0.996	0.2	0.034	POS
468	H2	BCG	0.094	0.299	0.045	0.097	-	0.738	2.57	0.886	0.451	POS
469	H2	Control	-0.007	0.02	0.003	0.009	-	-1099	0.277	0.012	0.053	-	-1025	1.58	1774	0.727	POS
470	H2	Control	-0.105	0.001	0.002	-0.014	-	-0.031	0.221	0.011	0.004	-	0.368	0.284	0.297	0.246	POS
471	H2	Control	-0.002	0.01	0.013	0.001	-	-0.037	0.039	0.017	0.003	-	1.26	1357	0.408	0.027	POS
472	H2	Control	0.007	0.026	0.011	0.004	-	-0.041	0.046	0.018	0.001	-	0.301	0.556	0.152	0.02	POS
473	H2	BCG	-0.014	0.055	0.002	-0.005	-	-0.033	0.053	0.021	0.003	-	0.089	0.544	0.086	0.013	-
474	H2	Control	0.004	0.038	-0.012	-0.016	-	-0.077	0.031	0.008	0.001	-	0.328	0.442	0.179	0.033	POS
475	H2	Control	0.214	0.511	0.009	0.009	-	-0.609	0.192	0.044	0.155	POS
476	H2	BCG	0.198	0.464	0.014	0.01	-	0.005	0.068	-0.004	0.002	-	0.052	0.081	0.023	0.003	-
477	H2	BCG	0.032	0.138	0.017	0.004	-	-0.115	0.085	0.071	-0.001	-	0.501	0.747	0.109	0.036	POS
478	H2	Control	0.021	0.108	0.007	0.005	-	0.018	0.726	0.106	0.093	POS
479	H2	BCG	0.057	0.152	0	0.002	-	-0.017	0.014	-0.003	-0.003	-	0.286	0.347	0.085	0.013	-
480	H2	Control	0.111	0.194	0.008	-0.001	-	0.019	0.03	0.014	0.01	-	0.436	0.569	0.093	0.031	-
481	H2	BCG	0.076	0.106	0.002	0.002	-	-0.021	0.022	-0.007	0.002	-	0.354	0.411	0.096	0.021	-
482	H2	BCG	0.032	0.069	-0.009	-0.003	-	-0.011	0.027	-0.008	0.015	-	0.136	0.221	0.027	-0.001	-
483	H2	BCG	-0.01	0.031	0.003	0.001	-	-0.083	0.067	0.007	0.002	-	2525	2912	2216	0.576	POS
484	H2	BCG	0.127	0.28	0.091	-0.011	-	-0.348	0.118	-0.001	0.008	-	0.562	0.705	0.106	-0.075	POS
485	H2	Control	-0.157	0.239	0.086	0.009	-	0.418	0.422	0.076	0.113	POS
486	H2	BCG	0.035	0.225	0.082	0.003	-	-1427	2036	0.231	-0.055	POS
487	H2	BCG	0.072	0.206	0.093	0.007	-	-0.64	0.26	-0.056	-0.044	-	0.368	0.393	0.137	0.01	POS
488	H2	BCG	0.021	0.248	0.073	0.02	-	-0.528	-0.021	-0.033	-0.013	-
489	H2	BCG	0.419	0.657	0.081	0.01	-	-0.037	0.118	-0.014	-0.034	-	0.013	0.022	-0.008	0.013	-
490	H2	Control	-0.031	0.127	0.119	0.007	POS
491	H2	Control	-0.082	0.385	0.057	0.006	-	-0.121	0.08	0.022	0.01	-	0.779	1107	0.435	0.161	POS
492	H2	Control	-0.264	0.014	-0.056	0.066	-	-0.26	0.144	0.071	0.084	-	0.162	0.197	0.291	0.041	POS
493	H2	Control	0.108	0.432	0.048	0.008	-	-0.036	0.001	0.08	0.04	-	1003	1.19	0.661	0.145	POS
494	H2	Control	-0.089	0.082	0.047	0.004	-	-0.369	0	-0.024	0.1	POS
495	H2	BCG	0.179	0.441	0.028	0.003	-	0	0.042	0.015	-0.055	-	0.156	0.164	0	-0.034	-
496	H2	BCG	-0.023	0.041	0.044	0.024	-	1047	1315	0.283	0.045	POS
497	H2	BCG	-0.007	0.078	0.007	-0.011	-	2737	2762	1123	0.757	POS
498	H2	Control	-0.062	0.035	0.044	0.011	-	1429	1211	0.611	-0.01	POS
499	H2	BCG	2598	2658	0.002	-0.007	-	1173	1669	-0.021	0.401	POS
500	H2	Control	-0.049	0.108	0.01	0	-	-0.048	0.027	0.472	0.026	POS
501	H2	Control	-0.025	0.115	-0.012	-0.01	-	-0.413	0.99	0.172	0.052	POS
502	H2	BCG	1363	2115	0.037	0.217	POS
503	H2	BCG	0.453	0.671	0.002	-0.001	-	0.089	0.358	0.093	0.113	POS
504	H2	BCG	0.187	0.261	0.003	-0.001	-	-0.057	0.043	0.008	0.003	-	0.302	0.462	0.122	0.081	POS
505	H2	Control	0.049	0.098	0.017	0	-	-0.015	0.058	-0.014	-0.015	-	0.828	1092	0.389	0.369	POS
506	H2	Control	0.038	0.02	0.007	0.019	-	0.013	0.084	0.021	0.001	-	0.328	0.323	0.042	0.046	-
507	H2	Control	-0.099	0.07	0.031	0.009	-	-0.054	0.194	0.03	0.005	-	0.083	0.198	0.021	0.075	-
508	H2	Control	1366	1396	0.157	0.041	POS
509	H2	Control	0.008	0.042	0.041	0.001	-	0.003	0.045	0.031	0.004	-	0.13	0.153	0.054	0.029	-
510	H2	Control	0.008	0.099	0.045	0.008	-	-0.006	0.078	0.02	0.003	-	1056	1198	0.326	0.295	POS
511	H2	BCG	0.072	0.088	0.005	-0.008	-	0.018	0.025	0.019	0.003	-	0.076	0.1	0.028	0.008	-
512	H2	Control	0.15	0.286	0.077	0.071	-	0.025	0.055	0.014	-0.001	-	0.267	0.336	0.018	0.025	-
513	H2	BCG	-0.362	0.156	0.056	0.017	-	0.134	0.21	-0.001	-0.02	-	0.143	0.279	0.039	-0.02	-
514	H2	Control	0.003	0.037	0.022	-0.001	-	-0.03	0.109	0.122	0.002	POS
515	H2	BCG	-0.008	0.023	0.024	-0.002	-	0.151	0.55	0.01	0.001	-	0.017	0.02	-0.001	0.003	-
516	H2	BCG	0.007	0.029	-0.008	-0.011	-	0.118	0.327	0.019	0.002	-	0.049	0.165	0.42	-0.001	POS
517	H2	BCG	-0.169	0.244	0.048	0.012	-	-0.281	0.186	0.008	-0.011	-	0.053	0.079	0.044	-0.02	-
518	H2	Control	0.057	0.352	0.073	0.006	-	-0.048	0.058	-0.003	-0.002	-	1586	1.82	1056	0.285	POS
519	H2	BCG	-0.022	0.023	0.014	0.011	-	-0.05	0.114	0.023	-0.023	-	0.217	0.157	0.05	-0.049	-
520	H2	BCG	0.009	0.057	0.02	-0.004	-
521	H2	BCG	0.009	0.057	0.024	0	-	0.004	0.11	0.017	0.006	-	0.546	1029	0.025	0.067	-
522	H2	Control	-0.014	0.103	0.022	0.004	-	1607	2131	0.47	0.668	POS
523	H2	Control	0.004	0.096	0.011	-0.001	-	-0.077	0.155	0.004	-0.009	-	0.263	0.335	-0.005	0.033	-
524	H2	BCG	0.097	0.171	0.022	0.003	-	0.097	0.4	-0.009	0	-	0.096	0.167	0.044	0.048	-
525	H2	BCG	0.039	0.08	0.029	-0.016	-	0.036	0.121	0.061	-0.006	-	0.68	0.754	0.437	0.101	POS
526	H2	Control	-0.015	0.026	-0.069	-0.042	-	-0.019	0.19	0.021	0.02	-	0.63	0.782	0.11	0.281	POS
527	H2	BCG	0.738	1113	0.118	0.152	POS
528	H2	BCG	0.025	0.104	-0.015	0.013	-	0.006	0.075	0.015	0.013	-	0.488	0.545	0.2	0.024	POS
529	H2	BCG	0.017	0.037	0	-0.002	-	0.347	0.356	0.075	0.011	-
530	H2	BCG	0.021	0.014	-0.008	-0.005	-	2081	2083	1421	0.046	POS
531	H2	Control	0.005	0.014	0.003	0	-	0.293	0.322	-0.023	-0.03	-	1071	2071	1078	0.398	POS
532	H2	BCG	0.023	0.041	0.008	0.009	-	0.248	0.49	0.07	0.018	-	0.01	0.236	0.135	0.014	POS
533	H2	Control	0.379	0.379	0.078	0.028	-	0.577	1157	0.148	0.17	POS
534	H2	BCG	0.42	0.438	0.021	0.019	-	0.967	1114	0.202	0.228	POS
535	H2	Control	0.029	0.049	0.008	0.004	-	-0.242	0.117	0.007	-0.004	-	0.832	1046	0.397	0.125	POS
536	H2	BCG	0.082	0.167	-0.003	-0.007	-	0.026	0.047	0.01	0.017	-	0.637	0.765	0.129	0.095	POS
537	H2	BCG	0.177	0.242	-0.009	-0.002	-	0.653	0.822	0.064	0.278	POS
538	H2	Control	0.016	0.053	0.007	0.005	-	-0.324	2375	1161	0.301	POS
539	H2	Control	0.038	0.066	0.016	0.002	-	-0.007	0.023	0.001	-0.001	-	0.948	1125	0.263	0.068	POS
540	H2	Control	0.113	0.237	0.007	0	-	0.024	0.153	0.001	0.001	-	-0.059	0.125	0.022	0.002	-
541	H2	BCG	0.067	0.1	0.011	-0.005	-	0.813	0.833	0.09	0.448	POS
542	H2	Control	0.001	0.017	-0.017	-0.003	-	0.303	0.619	0.05	0.149	POS
543	H2	Control	0.039	0.083	0.002	0	-	-0.116	0.044	0.007	-0.001	-	0.288	0.4	0.126	0.009	POS
544	H2	Control	0.01	0.045	0.014	0.007	-	0.073	0.242	0.078	0.025	-	0.064	0.247	0.116	0.03	POS
545	H2	Control	0.039	0.09	-0.006	-0.001	-	-0.224	0.226	0.025	-0.001	-	0.039	0.059	0.003	0.003	-
546	H2	Control	-0.056	0.059	0.013	0.003	-	-0.08	0.094	0.012	0.003	-	-0.005	0.009	0.004	0	-
547	H2	Control	0.795	0.963	0.039	0.26	POS
548	H2	Control	0.723	0.916	0.055	0.196	POS
549	H2	BCG	0.178	0.484	0.027	0.036	-	-0.795	0.63	-0.093	-0.141	-	-0.007	0.036	0.017	0.008	-
550	H2	BCG	-0.068	0.255	0.01	0.023	-	-0.03	0.122	0.015	0.008	-	-0.056	0.014	-0.001	0.004	-
551	H2	BCG	-0.008	0.041	0	0.001	-	-0.126	0.044	0.017	0.001	-	-0.04	-0.004	-0.024	0.013	-
552	H2	BCG	0.055	0.118	0.009	0.012	-	-0.018	0.052	0.015	0.004	-	0.032	0.075	0.033	0.001	-
553	H2	BCG	-0.036	0.183	0.012	0.003	-	-0.233	0.141	0.031	0.015	-	0.166	0.255	0.015	0.028	-
554	H2	BCG	-0.052	0.311	0.006	0.004	-	-0.01	0.065	0.012	0.004	-	0.492	0.745	0.292	0.184	POS
555	H2	BCG	-1043	0.462	0.313	0.141	POS
556	H2	BCG	-0.162	0.453	0.006	0.005	-	0.182	0.25	0.05	0.007	-	0.06	0.034	-0.017	-0.003	-
557	H2	BCG	-0.059	-0.027	0.155	0.042	POS
558	H2	BCG	-0.08	0.081	0.016	0.007	-	0.17	0.298	0.053	0.016	-
559	H2	BCG	0.061	0.199	0.027	0.003	-	0.535	1.04	0.091	0.171	POS
560	H2	Control	-0.155	0.095	0.023	0.001	-	-0.051	0.191	0.012	0.008	-
561	H2	Control	-0.045	0.031	0.017	0.005	-	-0.008	0.051	0.007	-0.001	-
562	H2	BCG	0.349	0.465	0.006	-0.008	-	-0.802	0.196	0.01	0.002	-
563	H2	BCG	-0.022	0.09	0	-0.002	-	0.029	0.039	0.007	-0.001	-
564	H2	BCG	0.305	0.345	0.149	0.036	POS
565	H2	Control	0.061	0.273	0.305	0.132	POS
566	H2	BCG	-0.007	0.024	0.008	0	-	0.082	0.109	0.011	0.001	-
567	H2	Control	0.004	0.017	0	-0.001	-	0.007	0.02	0.007	0.002	-
568	H2	Control	0.038	0.144	0.015	0.005	-	0.04	0.119	0.021	0.007	-
569	H2	Control	0.017	0.076	0.028	0.004	-	0.416	0.591	0.265	0.059	POS
570	H2	Control	-0.01	0.336	0.024	0.013	-	-0.012	0.006	-0.006	-0.004	-
571	H2	Control	0.095	0.21	0.073	0.06	-	0.252	0.368	0.114	0.09	POS
572	H2	BCG	-0.004	0.01	0.007	0.001	-	0	0.009	-0.006	-0.007	-
573	H2	Control	-0.015	0.063	0.019	0.023	-	-0.085	0.039	-0.008	-0.012	-
574	H2	Control	-0.16	0.039	0.003	0.001	-	-0.028	0.159	0.03	-0.022	-
575	H2	Control	-0.047	0.041	0.024	0.003	-	0.253	0.372	0.007	-0.003	-
576	H3	BCG	0.845	1777	0.511	0.397	POS
577	H3	Control	-0.004	0.209	0.011	0.001	-	0.909	1238	0.584	0.192	POS
578	H3	BCG	1926	3261	3415	2.31	POS
579	H3	Control	-0.053	0.32	0.006	0.008	-	2053	2766	1278	0.489	POS
580	H3	BCG	2345	3297	2723	1201	POS
581	H3	BCG	-0.149	0.349	0.009	0.01	-	-0.135	0.116	0.021	0.007	-	0.339	1046	0.115	0.027	POS
582	H3	Control	-1386	1472	0.036	-0.007	-	-0.073	0.076	0.065	0.317	POS
583	H3	Control	-0.052	0.1	0.042	0.004	-	0.018	0.072	0.024	0.009	-	2117	2984	0.97	1291	POS
584	H3	BCG	-0.037	0.009	-0.002	-0.002	-	-0.308	1458	0.706	0.186	POS
585	H3	Control	0.118	2768	0.981	0.213	POS
586	H3	BCG	-0.017	0.124	0.076	0.024	-	-0.586	0.375	0.058	-0.009	-	0.213	0.579	0.638	0.157	POS
587	H3	BCG	1694	1858	1583	0.782	POS
588	H3	Control	-0.008	0.103	0.07	0.034	-	-0.059	0.039	0.06	0.007	-	0.314	0.505	0.21	0.069	POS
589	H3	BCG	0.576	0.719	0.011	0.006	-	-0.016	1177	0.757	0.033	POS
590	H3	BCG	0.115	0.156	0.035	0.026	-	-0.123	0.252	0.04	0	-
591	H3	Control	2117	2183	1434	0.615	POS
592	H3	BCG	1047	1738	0.282	0.016	POS
593	H3	BCG	1142	1176	0.714	0.082	POS
594	H3	BCG	0.243	3434	1096	-0.028	POS
595	H3	BCG	0.025	0.074	-0.001	-0.001	-	-0.674	1.15	0.052	0.054	-	-0.41	1.49	-0.126	-0.919	-
596	H3	BCG	-0.04	0.192	0.019	-0.009	-	-0.093	0.692	0.007	-0.004	-	-0.373	0.255	0.354	0.001	POS
597	H3	Control	0.904	1423	1269	0.028	POS
598	H3	Control	-0.017	0.103	0.02	0.002	-	-0.006	0.025	0	-0.002	-
599	H3	Control	0.015	2877	0.469	0.642	POS
600	H3	Control	-0.458	2866	2881	0.392	POS
601	H3	Control	0.852	1555	1102	0.036	POS
602	H3	Control	2.26	2778	2184	0.626	POS
603	H3	BCG	-0.022	0.228	0.181	0.062	POS
604	H3	Control	1292	1.6	0.837	0.04	POS
605	H3	BCG	0.221	0.201	0.258	0.028	POS
606	H3	BCG	-0.018	-0.028	-0.002	-0.014	-	0.058	0.073	-0.03	0.019	-	-0.063	0.09	0.019	0.007	-
607	H3	Control	0.642	0.654	0.808	0.61	POS
608	H3	BCG	0.174	0.147	0.134	0.304	POS
609	H3	Control	-0.012	0.02	0.03	0.045	-
610	H3	Control	-0.045	0.003	-0.009	0.001	-	0.033	0.036	-0.006	0.007	-	-0.091	0.118	0.066	0.045	-
611	H3	Control	0.032	-0.001	0.028	0.122	POS
612	H3	Control	0.468	0.763	0.093	0.113	POS
613	H3	Control	-0.011	0.015	0.004	-0.019	-	0.368	0.806	0.379	0.15	POS
614	H3	Control	0.002	0.07	0.148	0.008	POS
615	H3	BCG	0.022	0.384	0.007	-0.009	-	-0.61	0.536	0.484	0.262	POS
616	H3	BCG	1.76	3284	2028	1.28	POS
617	H3	BCG	0.01	0.001	0.067	0.075	-	0.239	0.319	0.114	0.382	POS
618	H3	BCG	0.437	0.539	0.188	0.013	POS
619	H3	Control	-0.037	-0.022	0.036	0.014	-	-0.309	1255	0.1	0.048	POS
620	H3	BCG	-0.037	-0.022	0.036	0.014	-	-0.037	-0.022	0.036	0.014	-	0.057	0.213	0.014	0.012	-
621	H3	BCG	0.019	0.167	0.024	0.005	-	-0.121	0.162	0.031	0.012	-
622	H3	BCG	0.024	0.058	0.006	0.004	-	-0.037	0.201	0.019	0.017	-	0.28	0.464	0.029	0.029	-
623	H3	Control	0.732	1081	0.136	0.058	POS
624	H3	BCG	0.057	0.039	0.069	0.002	-	0.653	1.39	0.37	0.055	POS
625	H3	BCG	-0.004	0.073	0.071	0.023	-	0.675	1.09	0.316	0.193	POS
626	H3	Control	-0.016	0.035	0.032	0.004	-	0.058	0.142	0.002	-0.012	-
627	H3	Control	0.604	0.633	0.282	0.092	POS
628	H3	Control	-0.009	-0.029	-0.031	-0.021	-	-0.131	0.144	0.015	0	-
629	H3	Control	-0.338	-0.081	0.13	-0.122	POS
630	H3	BCG	0.093	0.096	0.112	0.016	POS
631	H3	BCG	-0.005	-0.011	-0.012	-0.027	-	-0.584	0.747	0.052	0.016	-	0.216	0.508	0.027	-0.005	-
632	H3	BCG	0.01	-0.001	0.013	-0.007	-
633	H3	BCG	0.098	0.068	0.09	0.001	-	0.2	0.453	0.144	-0.001	POS
634	H3	Control	0.491	0.493	0.125	0.121	POS
635	H3	Control	0.129	0.078	0.033	0.005	-
636	H3	Control	1365	3295	2438	0.475	POS
637	H3	BCG	0.042	0.609	0.624	0.055	POS
638	H3	Control	1404	2313	2861	0.171	POS
639	H3	BCG	1385	2121	1013	-0.009	POS
640	H3	BCG	0.82	1535	1242	0.321	POS
641	H3	Control	1253	2488	0.206	1481	POS
642	H3	BCG	0.349	0.424	0.118	0.015	POS
643	H3	Control	0.464	0.511	0.344	0.032	POS
644	H3	BCG	1.59	1819	0.749	0.321	POS
645	H3	Control	0.002	0.009	0.006	-0.001	-	0.014	0.078	0.014	0.001	-	-0.046	0.424	0.012	0.035	-
646	H3	BCG	0.002	0.012	0.013	0.003	-	0.033	0.07	0.014	0.009	-
647	H3	BCG	0.311	3299	3258	0.2	POS
648	H3	Control	1.24	1827	1488	0.126	POS
649	H3	BCG	-0.447	2.84	-0.018	-0.035	-	1309	2813	1575	0.113	POS
650	H3	Control	0.003	-0.031	-0.029	-0.036	-	-0.051	0.593	0.117	0.058	POS
651	H3	BCG	0.033	0.821	-0.092	-0.049	-	0.032	0.163	0.06	0.017	-
652	H3	Control	-0.088	0.477	-0.063	0.176	POS
653	H3	Control	-0.206	0.06	0.061	0.063	-	-0.067	0.218	0.049	0.024	-	0.707	0.98	0.063	0.034	-
654	H3	BCG	-0.183	0.286	0.199	0.277	POS
655	H3	Control	-0.317	0.063	0.053	0.008	-	-0.154	0.254	0.032	0.011	-
656	H3	BCG	-0.529	2878	0.161	0.021	POS
657	H3	Control	0.189	1275	0.305	0.098	POS
658	H3	BCG	-0.221	0.236	0.077	0.005	-	-0.304	0.056	0.037	-0.006	-	-0.149	0.225	0.066	0.042	-
659	H3	Control	-0.551	2721	1169	2.65	POS
660	H3	Control	-0.062	0.023	0.005	-0.001	-	-0.026	0.22	-0.008	-0.005	-	0.03	0.81	0.093	0.159	POS
661	H3	BCG	-0.006	0.104	0.011	0.013	-	0.068	0.107	0.004	0	-	0.205	0.471	0.035	0.054	-
662	H3	Control	-0.081	0.033	0.014	0.02	-	0.007	0.077	0.002	0.006	-
663	H3	BCG	0.052	0.259	0.015	0.02	-	-0.18	0.26	-0.004	-0.017	-	0.155	0.44	0.029	0.042	-
664	H3	Control	-0.419	0.259	0.017	0.001	-	0.155	0.235	0.024	-0.024	-	0.011	0.22	0.058	0.041	-
665	H3	BCG	0.015	0.037	0.003	0.006	-	-0.256	0.077	0.018	0.01	-	0.012	0.215	0.052	0.034	-
666	H3	Control	0.807	2741	2506	0.407	POS
667	H3	BCG	0.385	0.979	0.47	0.068	POS
668	H3	Control	-0.212	0.152	0.106	-0.039	POS
669	H3	BCG	0.749	2386	2726	1035	POS
670	H3	Control	0.177	1132	0.041	0.033	-	3219	3785	2616	1481	POS
671	H3	BCG	0.079	0.33	0.022	-0.005	-	0.439	0.856	0.239	0.157	POS
672	H3	Control	-0.002	0.012	0.004	-0.001	-	-0.258	0.275	0.003	-0.003	-	-0.018	0.049	0.01	0.006	-
673	H3	BCG	-0.303	0.215	0.031	0.001	-	-0.645	0.686	0.025	-0.001	-	-0.218	0.402	0.096	0.014	-
674	H3	Control	-0.774	0.531	0.068	0.024	-	-0.806	0.354	-0.008	0.014	-	-0.081	2644	0.439	0.116	POS
675	H3	BCG	0.309	0.69	0.022	0.005	-	-0.46	0.211	0.008	0.012	-	0.069	0.335	0.029	0.046	-
676	H3	BCG	0.558	1129	0.202	0.058	POS
677	H3	Control	-0.29	0.064	0	0.003	-	-0.38	0.1	0.014	0.002	-	-0.042	0.175	0.026	0.006	-
678	H3	BCG	0.064	0.276	0.023	0.005	-	-0.223	0.451	-0.013	-0.016	-	0.598	1605	0.123	0.065	POS
679	H3	BCG	0.091	0.281	0.209	0.004	POS
680	H3	Control	0.284	0.796	0.125	0.08	POS
681	H3	BCG	-0.182	0.002	-0.005	-0.007	-	-0.165	0.145	-0.003	0.001	-	-0.063	0.453	0.007	0.003	-
682	H3	Control	3388	3797	2613	0.733	POS
683	H3	Control	1614	1794	0.723	0.139	POS
684	H3	BCG	0.116	0.501	0.013	0.011	-	-0.515	0.284	0.021	0.004	-	0.083	0.958	0.191	0.132	POS
685	H3	Control	-0.011	0.002	-0.01	-0.003	-	-0.191	2.87	2881	2813	POS	0	0	0	0
686	H3	Control	-0.051	-0.021	-0.08	-0.049	-	-0.357	0.271	0.023	0.007	-	-0.277	0.056	0.008	0.004	-
687	H3	BCG	0.004	0.018	-0.009	0	-	-0.665	0.501	0.162	0.01	POS
688	H3	BCG	0.022	0.059	0.001	-0.025	-
689	H3	BCG	-0.002	0.031	0.01	0.006	-	-0.032	0.109	0.014	0.002	-	-1514	1026	0.004	0.003	-
690	H3	BCG	0.067	0.149	0.084	0.127	POS
691	H3	Control	-0.046	0.067	0.008	0.014	-	-0.046	0.067	0.008	0.014	-	-0.093	0.063	0.002	-0.001	-
692	H3	Control	0.974	1213	0.285	0.11	POS
693	H3	BCG	0.508	0.603	0.048	0.007	-	0.084	0.187	0.087	0.011	-	0.541	0.733	0.162	0.064	POS
694	H3	Control	0.454	0.568	0.199	0.08	POS
695	H3	Control	0.038	0.062	0.002	-0.006	-	-0.096	0.944	0.05	0.001	-	-0.14	0.27	0.004	-0.002	-
696	H3	Control	0.084	1187	0.479	0.185	POS
697	H3	Control	-0.055	0.075	0.008	-0.001	-	-0.413	0.434	0.031	0.01	-
698	H3	BCG	1307	2499	0.107	0.05	POS
699	H3	BCG	1347	1439	0.117	0.033	POS
700	H3	Control	1845	2179	0.047	0.604	POS
701	H3	BCG	0.776	1034	0.166	0.393	POS
702	H3	BCG	-0.611	0.71	0.331	0.149	POS
703	H3	Control	0.555	-0.004	0.002	0.007	-	0.648	2.13	1281	0.097	POS
704	H3	Control	-0.076	0.069	0.01	0.023	-	-0.106	0.05	0.08	0.003	-	-0.211	0.164	0.005	0	-
705	H3	BCG	0.004	0.026	0.002	-0.002	-	-0.055	0.089	-0.012	-0.007	-	0.536	0.912	0.48	0.027	POS
706	H3	Control	-0.078	0.133	0.021	0.017	-	-0.099	0.14	0.011	0.022	-	-0.169	0.243	0.021	0.01	-
707	H3	BCG	0.645	1184	0.367	0.199	POS
708	H3	Control	1851	2078	0.201	0.049	POS
709	H3	Control	1041	1023	0.025	-0.001	-	0.142	0.256	0.025	0.011	-	-0.464	0.297	0.378	0.059	POS
710	H3	Control	0.283	0.534	0.128	0.119	POS
711	H3	BCG	0.812	1051	0.022	0.056	-	2331	2.85	0.202	0.57	POS
712	H3	Control	0.069	0.102	0.014	0.007	-
713	H3	BCG	0.676	0.823	-0.065	0.072	-	0.664	0.928	0.035	0.27	POS
714	H3	BCG	0.388	0.514	0.135	0.005	POS
715	H3	BCG	0.032	0.018	-0.034	-0.034	-	-0.005	0.051	0.007	-0.004	-	-0.046	0.039	0.101	0.007	POS
716	H3	BCG	0.201	0.389	0.102	0.017	POS
717	H3	Control	0.605	0.912	0.451	0.099	POS
718	H3	Control	0.548	0.584	-0.062	0.142	POS
719	H3	BCG	-0.09	0.026	0.005	0.001	-	0.148	1839	0.516	0.114	POS
720	H3	Control	-0.16	0.083	0.021	-0.001	-	1843	2884	1974	0.651	POS
721	H3	BCG	0.001	0.014	-0.004	-0.002	-	0.09	0.531	0.091	0.144	POS
722	H3	Control	0.077	0.132	0.093	0.027	-	0.807	1211	0.535	0.204	POS
723	H3	BCG	0.017	0.144	0.002	0	-
724	H3	BCG	0.136	0.173	0.108	0.036	POS
725	H3	BCG	-0.04	0.062	0.002	0.008	-	-0.224	0.75	0.316	0.226	POS
726	H3	Control	0.064	0.207	0.297	0.215	POS
727	H3	BCG	-0.069	-0.068	-0.033	-0.044	-	0.011	0.289	0.034	0.009	-
728	H3	Control	0.03	0.072	0.022	0.009	-	-0.466	1923	0.197	0.027	POS
729	H3	Control	0.062	0.113	0.059	0.012	-	0.007	0.638	0.175	0.1	POS
730	H3	BCG	1488	1846	0.299	0.428	POS
731	H4	BCG	0.059	0.13	0.005	0.007	-	0.023	0.063	0.014	0.012	-	-0.144	0.081	0.007	0.001	-
732	H4	Control	0.305	0.29	0.101	0.018	POS
733	H4	BCG	0.197	0.285	0.003	0.009	-	0.051	0.109	0.038	-0.001	-	0.196	0.277	0.14	0.009	POS
734	H4	BCG	0.055	0.171	0.01	0.002	-	0.041	0.058	0.004	0.003	-	-0.096	0.137	-0.002	0.005	-
735	H4	BCG	0.219	0.477	-0.002	-0.001	-
736	H4	BCG	0.097	0.05	0.025	0.018	-	-0.379	1476	0.008	-0.008	-	0.252	0.382	0.1	0.05	POS
737	H4	BCG	-0.028	0.056	0.047	0.019	-	0.107	0.801	-0.004	-0.006	-	-0.119	0.067	0.004	0	-
738	H4	Control	-0.032	0.09	0.019	0.005	-	-0.296	0.03	-0.013	-0.009	-	-0.041	0.106	0.03	0.024	-
739	H4	BCG	0.01	0.045	0.026	-0.001	-	-0.008	0.077	0.001	-0.004	-	-0.023	0.025	0.003	0.001	-
740	H4	Control	-0.024	0.03	0.018	0.005	-	-0.21	0.132	0.002	0.003	-	0.066	0.101	0.029	-0.008	-
741	H4	Control	-0.023	0.031	0.018	0.006	-	-0.019	0.061	-0.006	0.005	-	0.077	0.096	0.073	0.006	-
742	H4	Control	0.001	0.023	0.019	0.011	-
743	H4	BCG	0.123	0.145	0.05	0.008	-	0.001	0.022	-0.011	-0.001	-	-0.166	0.538	0.183	0.096	POS
744	H4	BCG	0.024	0.04	-0.001	-0.001	-	0.011	0.025	0.022	0.004	-	-0.02	0.32	0.156	0.066	POS
745	H4	Control	0.305	0.349	0.304	0.043	POS
746	H4	BCG	0.026	0.313	0.089	0.022	-	0.085	0.131	0.029	0.012	-	0.101	0.185	0.011	-0.004	-
747	H4	Control	0.003	0.009	0.007	0.002	-	0.128	0.149	0.033	0.012	-	0.138	0.246	0.01	0.008	-
748	H4	BCG	0.143	0.16	0.002	-0.001	-	-0.043	0.122	0.004	0.02	-
749	H4	BCG	0.014	0.047	0.003	0.006	-
750	H4	BCG	0.23	0.351	0.349	-0.004	POS
751	H4	BCG	0.016	0.022	-0.003	-0.016	-	-0.004	0.078	0.024	0.008	-	0.053	0.139	0.006	0.008	-
752	H4	BCG	0.09	0.105	0.016	-0.001	-	0.008	0.038	0.021	0.007	-
753	H4	BCG	0.025	0.043	0.022	-0.011	-
754	H4	BCG	0.069	0.14	0.019	0.003	-	-0.023	0.03	0.019	0.007	-	-0.04	0.042	0.003	-0.001	-
755	H4	Control	-0.014	0.104	-0.089	-0.178	-	-0.272	0.302	0.032	0.004	-	0.018	0.002	-0.03	-0.052	-
756	H4	BCG	0.147	0.21	0.004	0.006	-	0.022	0.115	0.026	0.001	-	0.099	0.463	0.015	0.008	-
757	H4	Control	-0.037	0.025	0.008	0.001	-	-0.047	0.089	0.001	0.001	-
758	H4	BCG	0.019	0.017	-0.008	-0.006	-	0.031	0.055	0.001	-0.002	-	0.062	0.126	0.003	-0.002	-
759	H4	Control	0.045	0.088	0.002	-0.001	-	-0.153	0.083	0.016	0.004	-	-0.817	0.162	0.024	0.002	-
760	H4	Control	0.031	0.059	0.017	-0.003	-	-0.369	0.058	0.012	0.003	-
761	H4	Control	-0.589	0.315	0.188	0.005	POS
762	H4	BCG	1246	3282	1403	1158	POS
763	H4	Control	-0.298	0.161	0.222	-0.017	POS
764	H4	BCG	0.067	0.075	-0.014	-0.006	-
765	H4	Control	-0.047	0.004	0.028	-0.014	-	0.092	0.116	0.02	-0.018	-
766	H4	Control	-0.002	0.021	0.041	0.013	-	0.505	0.649	0.208	0.037	POS
767	H4	Control	0.005	0.029	0.028	0.013	-	-0.052	0.108	0.129	0.152	POS
768	H4	BCG	-0.006	0.003	0	-0.013	-
769	H4	BCG	-0.098	0.112	0.038	0.029	-	0.266	0.405	0.13	0.089	POS
770	H4	BCG	-0.007	0.108	0.015	-0.003	-
771	H4	Control	0.016	0.023	0.023	0.005	-	0.022	0.19	0.17	0.116	POS
772	H4	BCG	0.019	0.034	0.023	0.005	-	0.126	0.231	0.219	0.119	POS
773	H4	BCG	0.049	0.064	0.003	-0.002	-	0.0185	0.09	0.0075	0.003	-	-0.012	0.116	0.012	0.008	-
774	H4	Control	0.012	0.035	0.025	0.011	-	0.071	0.223	-0.003	0.002	-	-0.064	0.127	0.011	0.002	-
775	H4	Control	-0.033	0.037	0.016	0.006	-	0.034	0.133	0.027	-0.035	-	-0.079	0.591	0.069	0.022	-
776	H4	Control	-0.003	-0.018	-0.015	-0.021	-	0.004	0.023	0.001	0.008	-	-0.229	0.019	0.013	0.004	-
777	H4	BCG	0.063	0.121	0.015	0.003	-	0.277	0.374	0.073	0.007	-	0.774	1306	0.375	0.128	POS
778	H4	BCG	0.331	0.585	0.129	0.029	POS
779	H4	BCG	0.065	0.309	0.155	0.043	POS
780	H4	BCG	-0.012	0.116	0.174	0.133	POS
781	H4	BCG	-1094	0.488	0.756	-0.015	POS
782	H4	Control	0.378	1.57	0.284	-0.277	POS
783	H4	BCG	-0.038	0.453	0.47	0.38	POS
784	H4	Control	-0.725	1837	0.706	0.104	POS
785	H4	Control	-0.141	0.389	0.267	0.07	POS
786	H4	BCG	0.28	0.498	0.175	0.011	POS
787	H4	Control	0.172	0.19	-0.008	0.034	-	0.534	0.927	0.098	0.188	POS
788	H4	BCG	-0.879	0.007	0.013	-0.003	-	-0.679	1194	0.139	0.033	POS
789	H4	Control	-0.086	0.133	0.058	0.025	-	-0.015	-0.018	-0.021	-0.017	-	0.131	0.17	0.057	0.003	-
790	H4	BCG	-1509	0.404	0.171	0.088	POS
791	H4	BCG	-1168	0.305	0.008	0.046	-	-0.017	0.06	-0.001	0.007	-	0.026	0.289	0.021	0.016	-
792	H4	Control	0.078	0.785	0.256	0.06	POS
793	H4	BCG	-1624	0.335	0.022	-0.001	-	-0.832	0.608	0.044	0.017	-
794	H4	Control	-1843	1287	0.012	0.002	-	0.024	0.861	0.037	0.019	-
795	H4	BCG	-0.167	0.216	0.007	0.007	-	-0.163	0.312	0.017	0.004	-
796	H4	Control	1014	2883	1161	0.457	POS
797	H4	Control	1214	1377	0.34	0.057	POS
798	H4	Control	-0.565	0.27	0.038	0.001	-	-0.225	0.259	0.011	0.004	-
799	H5	BCG	-0.225	0.425	-0.002	0.002	-	-0.032	0.445	0.042	0.695	POS
800	H5	BCG	-0.015	0.561	0.02	0.012	-	1545	1749	-0.005	0	-	-0.403	0.652	0.115	0.097	POS
801	H5	BCG	-0.255	0.751	0.051	-0.01	-	0.608	0.839	0.792	-0.052	POS
802	H5	Control	0.042	0.128	0.003	-0.007	-	-0.008	0.11	-0.001	-0.001	-	-2027	1455	0.449	-0.044	POS
803	H5	BCG	-0.056	0.095	-0.021	-0.016	-	0.22	0.755	-0.004	-0.011	-	-0.421	0.136	-0.011	-0.015	-
804	H5	Control	0	-0.027	-0.023	-0.017	-	-0.001	0.072	0.004	-0.009	-	-0.163	0.112	-0.059	-0.094	-
805	H5	BCG	0.091	0.13	-0.02	-0.02	-	0.946	2215	0.33	0.107	POS
806	H5	BCG	0.007	0.001	-0.002	-0.006	-	0.274	0.392	0.003	-0.004	-	-0.117	0.124	0.005	-0.002	-
807	H5	Control	-0.001	-0.036	-0.017	0.007	-	-0.104	0.421	0.003	0.041	-	-0.394	0.14	0.01	0.002	-
808	H5	BCG	-0.335	0.017	0.01	0.001	-	-0.634	0.712	0.069	0.036	-	-0.136	0.043	-0.001	0.002	-
809	H5	Control	1028	1323	1183	0.184	POS
810	H5	BCG	0.003	0.006	0.001	-0.003	-	-0.055	0.095	-0.029	-0.055	-	-0.044	0.01	-0.011	0.001	-
811	H5	Control	-0.229	0.017	0.004	0.005	-	-0.159	0.155	0.043	0.001	-	-0.045	0.009	-0.002	-0.001	-
812	H5	BCG	0.016	0.066	0.014	0	-	-0.273	0.139	-0.01	0.001	-	-0.177	0.134	0.017	0.005	-
813	H5	BCG	-0.046	0.016	-0.001	-0.003	-	-0.59	1	-0.032	-0.082	-	-0.071	0.045	0.005	-0.009	-
814	H5	BCG	0.383	1013	0.014	0.002	-	0.069	0.312	0.048	0.025	-	0.029	0.078	-0.007	0.002	-
815	H5	Control	-0.027	0.079	0.039	0.004	-	0.042	0.491	0.015	0.002	-	0.004	0.048	0.002	-0.01	-
816	H5	BCG	-0.298	0.123	0.035	0.007	-	0.05	0.107	0	-0.002	-	-0.132	0.247	0.018	0.018	-
817	H5	Control	-0.613	0.2	0.082	-0.003	-	-0.362	-0.027	-0.013	0.004	-	-0.153	0.359	0.029	0.009	-
818	H5	BCG	-0.531	0.136	0.065	-0.014	-	-0.019	0.093	-0.021	-0.019	-	0.006	0.009	-0.01	-0.007	-
819	H5	Control	-1264	0.179	-0.09	-0.007	-	-1566	1342	0.018	0.003	-	-0.148	0.059	0.004	0.001	-
820	H5	BCG	-0.295	0.228	-0.005	0.002	-	0.081	0.254	0.014	0.005	-	0.026	0.198	0.056	0.028	-
821	H5	Control	0.962	1.87	0.28	0.186	POS
822	H5	BCG	-0.022	0.111	0	0.002	-	-0.415	0.355	0.002	0	-	-0.107	0.194	0.054	0.01	-
823	H5	BCG	0.882	1552	0.152	-0.008	POS
824	H5	Control	-0.054	0.045	0.024	0.01	-	-0.368	0.213	0.009	0.002	-	-0.142	0.025	0.046	0.026	-
825	H5	BCG	0.091	0.167	0.013	0.017	-	-0.79	0.41	0.039	-0.016	-	-0.157	0.138	0.042	0.041	-
826	H5	Control	-0.494	0.234	0.007	0.001	-	-2344	0.296	0.031	-0.002	-	-0.189	-0.139	-0.152	-0.019	-
827	H5	BCG	-0.498	0.331	0.01	0.002	-	-0.046	0.075	-0.008	-0.014	-	-0.062	-0.009	-0.043	-0.021	-
828	H5	BCG	0.012	0.05	0.173	-0.01	POS
829	H5	Control	0.76	1085	0.375	0.23	POS
830	H5	BCG	0.25	0.369	0.017	0.015	-	-0.021	0.238	0.037	0.001	-	0.032	0.003	0.152	0.204	POS
831	H5	Control	-0.204	0.172	0.023	0.018	-	-0.308	0.163	0.049	0.132	POS
832	H5	BCG	0.024	0.382	-0.003	0.012	-	-0.049	0.032	-0.006	-0.008	-	0.022	0.187	0.023	0.035	-
833	H5	BCG	0.176	0.656	0.008	-0.001	-	0.043	0.114	0.002	-0.001	-	-0.031	0.089	0.025	0.006	-
834	H5	Control	-0.279	1697	0.016	-0.004	-	-0.018	-0.006	-0.008	-0.015	-	0.024	0.077	0.045	0.026	-
835	H5	BCG	-1183	2084	0.008	0.005	-	-0.04	0.356	0.002	0.065	-	-0.025	0.01	0.003	-0.014	-
836	H5	BCG	0.112	0.632	0.049	0.004	-	-0.085	0.086	-0.015	0.041	-	0	0.018	0.03	0.001	-
837	H5	BCG	-0.23	0.2	-0.049	-0.05	-	0.009	0.351	0.418	0.06	POS
838	H5	Control	-0.049	0.022	0.003	0.001	-	0.007	0.061	0.035	-0.058	-	-0.063	0.038	0.086	-0.014	-
839	H5	Control	-0.656	0.119	-0.141	0.11	POS
840	H5	BCG	-0.329	0.518	0	0.015	-	0.018	0.067	0.024	0.012	-
841	H5	Control	-0.011	0.01	0.021	-0.002	-	-0.082	-0.011	0.036	0.261	POS
842	H5	BCG	-0.039	1391	-0.003	0.004	-	-0.781	0.588	0.148	0.105	POS
843	H5	BCG	0.007	0.022	0.007	0.004	-	-0.137	-0.008	0.022	-0.031	-	0.028	0.07	0.087	0.012	-
844	H5	Control	0.709	1186	0.9	0.176	POS
845	H5	BCG	-0.081	-0.184	-0.062	-0.158	-	0.245	0.279	0.194	0.062	POS
846	H5	Control	-0.064	0.061	0.001	0.004	-	0.013	0.144	0.013	0.008	-
847	H5	BCG	0.292	0.466	-0.009	-0.035	-	-0.002	0.046	0.023	0.006	-
848	H5	Control	0.013	0.131	0.014	0.007	-	0.023	0.037	0.014	0.005	-
849	H5	BCG	0.156	0.545	0.051	0.022	-	0.019	0.057	0.03	0.01	-
850	H5	BCG	0.128	0.207	0.005	-0.004	-	0.019	0.063	0.027	-0.001	-
851	H5	Control	-0.014	0.098	0.005	-0.002	-	0.002	0.064	0.016	0.003	-
852	H5	BCG	0.078	0.117	0.003	-0.001	-	-0.001	0.07	0.024	0.015	-
853	H5	Control	0.052	0.155	0.004	0.003	-	0.062	0.166	0.028	0.019	-
854	H5	BCG	-0.202	0.091	-0.005	0.026	-	0	-0.02	0.027	0.002	-
855	H5	Control	-0.477	0.275	0.055	-0.044	-	-0.019	0.034	0.023	0.001	-
856	H6	BCG	-0.015	0.099	0.011	0.002	-	0.02	0.021	0.001	0.001	-	-0.529	0.11	0.074	0.049	-
857	H6	BCG	0.011	0.016	0	-0.002	-
858	H6	BCG	0.055	0.195	0.022	0.017	-	-0.005	0.086	0.003	-0.011	-	0.052	0.126	0.088	0.284	POS
859	H6	Control	0.013	0.095	0.004	0.001	-	0.385	0.316	0.206	0.134	POS
860	H6	Control	-0.019	0.003	-0.001	0.026	-	-0.006	-0.009	-0.001	0.003	-	3103	2938	0.236	-0.193	POS
861	H6	BCG	-0.074	0.037	0.012	0.006	-	-0.017	0.055	0.009	0.008	-	0.001	0.042	0.03	-0.006	-
862	H6	BCG	0.123	0.535	0.021	0.016	-	-0.004	0.03	0.007	-0.003	-	0.064	0.09	-0.008	-0.034	-
863	H6	BCG	0.086	0.247	0.03	0.001	-	-0.013	0.029	0.001	0.001	-	-0.005	0.063	0.013	0.001	-
864	H6	Control	-0.074	0.157	0.04	0.017	-	-0.002	0.02	0.001	0.004	-	0.35	0.407	0.073	-0.052	-
865	H6	BCG	0.048	0.14	-0.008	-0.002	-	-0.152	0.08	0.029	0.002	-	0.009	0.08	0.01	0.004	-
866	H6	Control	-0.042	0.051	0.058	0.046	-
867	H6	BCG	0.006	0.008	0.002	-0.001	-	0.01	0.009	-0.017	-0.011	-	0.001	0.034	0.004	0.005	-
868	H6	BCG	-0.001	-0.001	0.011	0.001	-	-0.84	0.292	0.02	-0.001	-	-0.048	0.013	0.002	0.001	-
869	H6	Control	0.009	0.002	0.008	-0.006	-	-0.074	0.026	0	-0.001	-	-0.029	0.022	0.016	0.006	-
870	H6	Control	0.002	-0.001	0	-0.004	-	-0.013	0.011	0.007	-0.003	-	-0.007	0.017	0.002	0.002	-
871	H6	BCG	0.021	-0.001	-0.028	-0.02	-	0.054	0.064	-0.005	-0.005	-	-0.018	0.029	0.003	0.008	-
872	H6	Control	0.013	-0.051	-0.029	-0.042	-	0.01	0.032	-0.005	0.003	-	0.012	0.017	-0.007	0.006	-
873	H6	BCG	0.028	0.006	-0.03	-0.013	-	0.048	0.1	0.016	0.006	-	-0.013	0.008	-0.003	0	-
874	H6	Control	0.005	0.024	0.034	0.01	-	0.009	0.012	0.001	-0.003	-	-0.064	0.077	-0.011	0.003	-
875	H6	BCG	0.013	0.004	0.003	0	-
876	H6	Control	-0.019	-0.011	-0.001	0.002	-	2192	2141	-0.047	-0.062	-
877	H6	BCG	0.038	0.05	0.015	0.022	-	0.023	0.028	0	0	-	-0.011	0.017	0.008	0.002	-
878	H6	BCG	-0.008	0.076	0.006	0.005	-	-0.147	0.013	0.008	0.004	-	-0.023	0.057	0.017	-0.002	-
879	H6	Control	0	0.054	0.012	0.006	-	-0.066	0.041	0.049	-0.012	-	0.025	0.067	0.016	0.003	-
880	H6	Control	-0.002	0.066	0.027	0.012	-
881	H6	Control	0.021	0.04	-0.007	-0.002	-	0.13	0.117	0.034	-0.001	-	-0.064	0.072	0.014	-0.006	-
882	H6	Control	-0.017	0.024	0.017	0.001	-	-0.008	-0.036	0.032	-0.003	-	-0.019	-0.016	-0.006	-0.014	-
883	H6	Control	0.099	0.114	-0.016	0.001	-	-0.007	-0.024	-0.008	-0.03	-
884	H6	BCG	-0.003	0.046	0.011	0.001	-	0.024	-0.008	-0.013	-0.032	-
885	H6	BCG	-0.013	0.038	0.002	-0.002	-	-0.031	0.065	0.007	0.01	-	0.073	0.091	0.008	-0.002	-
886	H6	Control	0.019	0.042	0.002	-0.002	-	0.011	0.019	0.008	-0.006	-	0.043	0.052	-0.001	0.005	-
887	H6	Control	-0.003	0.009	0.006	0	-	-0.003	0.008	-0.001	-0.005	-	-0.02	-0.017	0.003	-0.007	-
888	H6	BCG	-0.168	0.171	0.021	-0.03	-	-0.058	0.134	0.013	0.012	-	-0.028	0.04	0.007	-0.004	-
889	H6	BCG	0.286	0.677	0.029	0.01	-	0.015	0.02	-0.001	-0.002	-
890	H6	Control	0.032	0.239	-0.011	-0.002	-	0	0.006	0.003	0.002	-	-0.005	-0.007	-0.003	-0.01	-
891	H6	Control	0.002	0.021	-0.005	-0.004	-	-0.006	-0.004	-0.009	-0.003	-	0.01	0.016	0.021	-0.007	-
892	H6	BCG	-0.052	0.073	0.01	-0.008	-	-0.017	0.03	0.12	0.096	POS
893	H6	BCG	-0.504	0.779	0.18	0.057	POS
894	H6	BCG	-0.209	0.022	0.037	0.016	-	-0.038	0.031	0.015	0.003	-	0.015	0.021	0.009	-0.006	-
895	H6	Control	-0.031	0.031	0.023	-0.023	-	-0.048	0.036	0.019	-0.005	-	0.085	0.126	-0.018	-0.021	-
896	H6	BCG	-0.049	-0.012	0.005	0.112	POS
897	H6	BCG	0.129	0.079	-0.013	-0.055	-	-0.107	-0.045	-0.005	0.011	-	-0.098	0.054	0.079	0.072	-
898	H6	Control	-0.016	-0.016	0.02	-0.026	-	-0.007	-0.019	-0.008	-0.01	-
899	H6	BCG	0.052	1188	-0.005	-0.155	-	-0.119	0.215	0.038	0.012	-	-0.057	0.02	0.027	0.016	-
900	H6	BCG	0.151	0.18	0.021	0.006	-	0.001	-0.002	-0.008	-0.01	-	0.039	0.032	-0.035	-0.029	-
901	H6	Control	0.778	1362	0.067	0.018	-	-0.031	0.008	0.056	0.191	POS
902	H6	BCG	0.298	0.498	0.004	0.005	-	0.01	0.004	-0.001	-0.003	-	0.009	0	-0.015	-0.013	-
903	H6	Control	-0.087	0.017	-0.014	0.005	-	-0.006	0.035	0.024	0.005	-	-0.001	0.002	0.108	0.01	POS
904	H6	Control	-0.012	0.006	0.003	0.002	-	0.013	0.023	0.022	0.003	-	0.009	0.017	0.022	0.001	-
905	H6	BCG	0.02	0.07	0.006	0.001	-	0.006	0.03	0.02	0.003	-	-0.038	-0.05	-0.053	-0.05	-
906	H6	BCG	-0.2	0.165	0.006	0.004	-	0.014	0.121	0.016	0.006	-
907	H7	BCG	0.001	0.007	0.003	0.001	-
908	H7	Control	-0.007	0.012	0.007	-0.002	-	-0.013	-0.013	-0.006	-0.006	-
909	H7	BCG	0.011	0.017	0.005	0.001	-	-0.32	0.298	0.049	-0.006	-
910	H7	BCG	0.03	0.009	0	-0.013	-	0	0	0	0
911	H7	BCG	-0.032	-0.038	0.02	-0.003	-	0.136	0.196	0.027	0.018	-	-0.128	0.04	0.006	-0.003	-
912	H7	BCG	-0.035	-0.037	-0.002	-0.021	-	0.043	0.045	0.003	-0.009	-
913	H7	BCG	-0.033	-0.247	-0.189	-0.085	-	-0.052	0.048	0.045	0.062	-
914	H7	Control	0.694	0.765	0.171	0.238	POS
915	H7	BCG	0.042	0.014	-0.095	0.015	-	-0.02	-0.024	-0.046	-0.021	-
916	H7	Control	-0.005	0.021	-0.01	-0.007	-	0.022	0.067	0.032	0.004	-
917	H7	BCG	-0.068	0.096	-0.003	0.009	-	0.019	0.054	0.012	0.008	-
918	H7	Control	0.14	0.222	0.005	0.015	-	0.006	0.017	0.015	0.003	-
919	H7	Control	0.233	0.676	0.465	0.006	POS
920	H7	BCG	0.048	0.061	-0.001	0.004	-	0.228	0.411	-0.007	-0.006	-
921	H7	BCG	0.029	0.047	0.01	0.001	-	0.202	0.278	0.026	-0.002	-	0.015	0.018	0	0.006	-
922	H7	BCG	0.019	0.04	0	0	-	0.115	0.109	-0.017	-0.006	-
923	H7	Control	-0.012	0.023	0.006	0.001	-
924	H7	BCG	0.002	0.002	0	-0.001	-	-0.117	0.067	0.23	0.145	POS
925	H7	Control	0.001	0.06	0.02	0.008	-	0.023	0.068	-0.003	-0.002	-	-0.186	0.14	0.064	0.04	-
926	H7	BCG	0.048	0.128	0.031	0.013	-	0.057	0.092	-0.024	-0.01	-	-0.034	0.09	0.064	0.027	-
927	H7	Control	-0.052	0.161	-0.001	0.017	-
928	H7	Control	-0.084	0.08	0.004	-0.005	-	0.005	0.018	-0.001	0.001	-	-0.096	0.041	0.006	-0.004	-
929	H7	BCG	0.037	0.049	0.168	0.001	POS
930	H7	BCG	-0.428	1861	0.063	0.068	-	-0.01	0.019	0.006	0.002	-	0.024	0.031	0.006	-0.002	-
931	H7	BCG	0.152	0.27	0.034	0.001	-	-0.017	0.465	0.019	0.007	-	0.049	0.044	0	-0.009	-
932	H7	BCG	0.033	0.036	0.019	0.001	-	-0.03	0.051	0.003	-0.006	-	0.312	0.487	0.223	0.101	POS
933	H7	BCG	0.004	0.005	0	-0.002	-
934	H7	BCG	0.007	0.013	0.003	0.001	-
935	H7	Control	-0.016	0.014	0.002	0	-
936	H7	Control	-0.002	0.003	-0.011	-0.001	-	0.037	0.087	0.028	0.017	-
937	H7	Control	-0.029	0.112	0.013	-0.003	-	0.035	0.059	0.024	0.011	-
938	H7	BCG	0.862	0.805	0.235	0.07	POS
939	H7	BCG	0.008	0.011	0.002	0.001	-	0.039	0.065	0.026	0.008	-
940	H7	BCG	0.04	0.056	0.001	-0.003	-
941	H7	Control	0.022	0.034	-0.011	0.004	-
942	H7	BCG	0.038	0.067	0.003	0.002	-
